# Supplementary material for: 6-Chloro-3-[5-(3-meth­oxy-8-methyl-4-quinol­yl)-1-phenyl-4,5-dihydro-1H-pyrazol-3-yl]-2-methyl-4-phenyl­quinoline
Source: Acta Crystallogr Sect E Struct Rep Online. 2009 Oct 7;65(Pt 11):o2665–6. doi: 10.1107/S1600536809040252 (PMC2971305; doi:10.1107/S1600536809040252)
Supplement: Supplementary file 1 [file e-65-o2665-sup1.cif]

##############################################################################
###                                                                        ###
###        Electronic paper (Acta Crystallographica Section E)             ###
###                                                                        ###
##############################################################################
#                                                                            #
# This CIF contains the data in a paper accepted for publication in Acta     #
# Crystallographica Section E. It conforms to the requirements of Notes      #
# for Authors for Section E, and has been peer reviewed under the auspices   #
# of the IUCr Commission on Journals.                                        #
#                                                                            #
# Full details of the Crystallographic Information File format               #
# are given in the paper "The Crystallographic Information File (CIF):       #
# a New Standard Archive File for Crystallography" by S. R. Hall, F. H.      #
# Allen and I. D. Brown [Acta Cryst. (1991), A47, 655-685].                  #
#                                                                            #
# The current version of the core CIF dictionary is obtainable from          #
# ftp://ftp.iucr.org/pub/cif_core.dic. The current version number is 2.4.    #
#                                                                            #
# Software is freely available for graphical display of the structure(s) in  #
# this CIF.  For information consult the CIF home page http://www.iucr.org/  #
# cif/home.html                                                              #
#                                                                            #
# This file may be used for bona fide research purposes within the           #
# scientific community so long as proper attribution is given to the journal # 
# article from which it was obtained.                                        #
#                                                                            #
##############################################################################
                                             
data_global
_audit_creation_method     'form.cif (version 2.0)'
_journal_data_validation_number     ?
_journal_date_recd_electronic     2009-09-29
_journal_date_accepted     2009-10-02
_journal_name_full     'Acta Crystallographica, Section E'
_journal_year     2009
_journal_volume     65
_journal_issue     11
_journal_page_first     o2665
_journal_page_last     o2666
_journal_paper_category     QO
_journal_coeditor_code     CI2931
_publ_contact_author_name     'Prof. Fun, Hoong-Kun'
_publ_contact_author_address
;
      X-ray Crystallography Unit
      School of Physics
      Universiti Sains Malaysia
      11800 USM, Penang
      MALAYSIA
;
_publ_contact_author_email     'hkfun@usm.my'
_publ_contact_author_fax     '6 04 6579150'
_publ_contact_author_phone     '6 04 6533652'
_publ_section_title
;\
6-Chloro-3-[5-(3-methoxy-8-methyl-4-quinolyl)-1-phenyl-4,5-dihydro-1<i>H</i>-\
pyrazol-3-yl]-2-methyl-4-phenylquinoline
;
loop_
    _publ_author_name
    _publ_author_footnote
    _publ_author_address
    'Hoong-Kun Fun'
;
      Thomson Reuters ResearcherID: A-3561-2009.
;
;     X-ray Crystallography Unit
      School of Physics
      Universiti Sains Malaysia
      11800 USM, Penang
      Malaysia
;
    'Chin Sing Yeap'
;
      Thomson Reuters ResearcherID: A-5523-2009.
;
;
      X-ray Crystallography Unit
      School of Physics
      Universiti Sains Malaysia
      11800 USM, Penang
      Malaysia
;
    'S. Sarveswari' ?
;
      Organic Chemistry Division
      School of Sciences
      VIT University,
      Vellore 632 014, India
;
    'V. Vijayakumar' ?
;
      Organic Chemistry Division
      School of Sciences
      VIT University,
      Vellore 632 014, India
;
    'R. Prasath' ?
;
      Organic Chemistry Division
      School of Sciences
      VIT University,
      Vellore 632 014, India
;
data_I
_audit_creation_method     SHELXL-97
_chemical_name_systematic
;
6-Chloro-3-[5-(3-methoxy-8-methyl-4-quinolyl)-1-phenyl-4,5-dihydro-1<i>H</i>-
pyrazol-3-yl]-2-methyl-4-phenylquinoline
;
_chemical_name_common     ?
_chemical_formula_moiety     'C36 H29 Cl N4 O'
_chemical_formula_sum     'C36 H29 Cl N4 O'
_chemical_formula_iupac     'C36 H29 Cl N4 O'
_chemical_formula_weight     569.08
_chemical_melting_point     ?
_symmetry_cell_setting     Monoclinic
_symmetry_space_group_name_H-M     'P 21/c'
_symmetry_space_group_name_Hall     '-P 2ybc'
loop_
    _symmetry_equiv_pos_as_xyz
    'x, y, z'
    '-x, y+1/2, -z+1/2'
    '-x, -y, -z'
    'x, -y-1/2, z-1/2'
_cell_length_a     14.1209(3)
_cell_length_b     20.2273(4)
_cell_length_c     10.1892(2)
_cell_angle_alpha     90.00
_cell_angle_beta     95.3580(10)
_cell_angle_gamma     90.00
_cell_volume     2897.60(10)
_cell_formula_units_Z     4
_cell_measurement_reflns_used     9113
_cell_measurement_theta_min     2.25
_cell_measurement_theta_max     32.65
_cell_measurement_temperature     100.00(10)
_exptl_crystal_description     Block
_exptl_crystal_colour     orange
_exptl_crystal_size_max     0.65
_exptl_crystal_size_mid     0.45
_exptl_crystal_size_min     0.22
_exptl_crystal_density_diffrn     1.305
_exptl_crystal_density_meas     ?
_exptl_crystal_density_method     'not measured'
_exptl_crystal_F_000     1192
_exptl_absorpt_coefficient_mu     0.169
_exptl_absorpt_correction_type     multi-scan
_exptl_absorpt_process_details     '(<i>SADABS</i>; Bruker, 2005)'
_exptl_absorpt_correction_T_min     0.8991
_exptl_absorpt_correction_T_max     0.9635
_exptl_special_details
;
The crystal was placed in the cold stream of an Oxford Cyrosystems Cobra
open-flow nitrogen cryostat (Cosier & Glazer, 1986) operating at 100.0 (1) K.
;
_diffrn_ambient_temperature     100
_diffrn_radiation_type     MoK\a
_diffrn_radiation_wavelength     0.71073
_diffrn_radiation_source     'fine-focus sealed tube'
_diffrn_radiation_monochromator     graphite
_diffrn_measurement_device_type
;
Bruker SMART APEXII CCD area-detector
;
_diffrn_measurement_method     '\f and \w'
_diffrn_detector_area_resol_mean     ?
_diffrn_reflns_number     57308
_diffrn_reflns_av_R_equivalents     0.0318
_diffrn_reflns_av_sigmaI/netI     0.0311
_diffrn_reflns_theta_min     2.01
_diffrn_reflns_theta_max     32.71
_diffrn_reflns_theta_full     32.71
_diffrn_measured_fraction_theta_max     0.993
_diffrn_measured_fraction_theta_full     0.993
_diffrn_reflns_limit_h_min     -15
_diffrn_reflns_limit_h_max     21
_diffrn_reflns_limit_k_min     -30
_diffrn_reflns_limit_k_max     27
_diffrn_reflns_limit_l_min     -15
_diffrn_reflns_limit_l_max     15
_diffrn_standards_number     0
_diffrn_standards_interval_count     .
_diffrn_standards_interval_time     .
_diffrn_standards_decay_%     ?
_refine_special_details
;
Refinement of <i>F</i>^2^ against ALL reflections. The weighted <i>R</i>-factor
<i>wR</i> and goodness of fit <i>S</i> are based on <i>F</i>^2^, conventional
<i>R</i>-factors <i>R</i> are based on <i>F</i>, with <i>F</i> set to zero for
negative <i>F</i>^2^. The threshold expression of <i>F</i>^2^ >
\s(<i>F</i>^2^) is used only for calculating <i>R</i>-factors(gt) <i>etc</i>.
and is not relevant to the choice of reflections for refinement.
<i>R</i>-factors based on <i>F</i>^2^ are statistically about twice as large
as those based on <i>F</i>, and <i>R</i>- factors based on ALL data will be
even larger.
;
_reflns_number_total     10615
_reflns_number_gt     8632
_reflns_threshold_expression     I>2\s(I)
_refine_ls_structure_factor_coef     Fsqd
_refine_ls_matrix_type     full
_refine_ls_R_factor_all     0.0711
_refine_ls_R_factor_gt     0.0558
_refine_ls_wR_factor_gt     0.1261
_refine_ls_wR_factor_ref     0.1345
_refine_ls_goodness_of_fit_ref     1.080
_refine_ls_restrained_S_all     1.080
_refine_ls_number_reflns     10615
_refine_ls_number_parameters     495
_refine_ls_number_restraints     0
_refine_ls_hydrogen_treatment     refall
_refine_ls_weighting_scheme     calc
_refine_ls_weighting_details
         'calc w=1/[\s^2^(Fo^2^)+(0.0511P)^2^+1.8405P] where P=(Fo^2^+2Fc^2^)/3'
_atom_sites_solution_hydrogens     geom
_atom_sites_solution_primary     direct
_atom_sites_solution_secondary     difmap
_refine_ls_shift/su_max     0.001
_refine_ls_shift/su_max_lt     0.001
_refine_ls_shift/su_mean     0.000
_refine_diff_density_max     0.517
_refine_diff_density_min     -0.378
_refine_ls_extinction_method     none
_refine_ls_extinction_coef     ?
loop_
    _atom_type_symbol
    _atom_type_description
    _atom_type_scat_dispersion_real
    _atom_type_scat_dispersion_imag
    _atom_type_scat_source
    'C' 'C' 0.0033 0.0016
                         'International Tables Vol C Tables 4.2.6.8 and 6.1.1.4'
    'H' 'H' 0.0000 0.0000
                         'International Tables Vol C Tables 4.2.6.8 and 6.1.1.4'
    'N' 'N' 0.0061 0.0033
                         'International Tables Vol C Tables 4.2.6.8 and 6.1.1.4'
    'O' 'O' 0.0106 0.0060
                         'International Tables Vol C Tables 4.2.6.8 and 6.1.1.4'
    'Cl' 'Cl' 0.1484 0.1585
                         'International Tables Vol C Tables 4.2.6.8 and 6.1.1.4'
_computing_data_collection     'APEX2 (Bruker, 2005)'
_computing_cell_refinement     'SAINT (Bruker, 2005)'
_computing_data_reduction     'SAINT (Bruker, 2005)'
_computing_structure_solution     'SHELXTL (Sheldrick, 2008)'
_computing_structure_refinement     'SHELXTL (Sheldrick, 2008)'
_computing_molecular_graphics     'SHELXTL (Sheldrick, 2008)'
_computing_publication_material
                             'SHELXTL (Sheldrick, 2008) and PLATON (Spek, 2009)'
loop_
    _atom_site_type_symbol
    _atom_site_label
    _atom_site_fract_x
    _atom_site_fract_y
    _atom_site_fract_z
    _atom_site_U_iso_or_equiv
    _atom_site_adp_type
    _atom_site_calc_flag
    _atom_site_refinement_flags
    _atom_site_occupancy
    _atom_site_disorder_assembly
    _atom_site_disorder_group
    Cl Cl1 1.25829(2) 0.618905(17) 0.58916(3) 0.02412(8) Uani d . 1 . .
    O O1 0.74552(8) 0.56821(5) -0.26011(9) 0.0227(2) Uani d . 1 . .
    N N1 1.06317(8) 0.82047(6) 0.24624(12) 0.0199(2) Uani d . 1 . .
    N N2 0.79102(8) 0.76177(5) 0.05659(10) 0.0165(2) Uani d . 1 . .
    N N3 0.72868(8) 0.74397(5) -0.05041(11) 0.0184(2) Uani d . 1 . .
    N N4 0.67553(8) 0.50533(6) -0.10704(11) 0.0192(2) Uani d . 1 . .
    C C1 1.10707(9) 0.77113(6) 0.32078(14) 0.0194(2) Uani d . 1 . .
    C C2 1.18398(11) 0.78906(8) 0.41257(17) 0.0300(3) Uani d . 1 . .
    C C3 1.22949(11) 0.74267(8) 0.49378(17) 0.0293(3) Uani d . 1 . .
    C C4 1.19938(9) 0.67648(7) 0.48422(13) 0.0201(2) Uani d . 1 . .
    C C5 1.12617(9) 0.65686(6) 0.39571(13) 0.0178(2) Uani d . 1 . .
    C C6 1.07802(9) 0.70427(6) 0.31049(12) 0.0164(2) Uani d . 1 . .
    C C7 0.99820(9) 0.68861(6) 0.21888(12) 0.0158(2) Uani d . 1 . .
    C C8 0.95183(9) 0.73961(6) 0.14831(12) 0.0151(2) Uani d . 1 . .
    C C9 0.98850(9) 0.80588(6) 0.16423(12) 0.0163(2) Uani d . 1 . .
    C C10 0.96496(10) 0.61872(6) 0.20841(13) 0.0204(3) Uani d . 1 . .
    C C11 1.02484(14) 0.56977(8) 0.16651(16) 0.0306(3) Uani d . 1 . .
    C C12 0.99534(18) 0.50358(8) 0.16652(19) 0.0442(5) Uani d . 1 . .
    C C13 0.90824(17) 0.48653(9) 0.2083(2) 0.0462(5) Uani d . 1 . .
    C C14 0.84867(14) 0.53492(8) 0.24773(19) 0.0397(5) Uani d . 1 . .
    C C15 0.87629(11) 0.60117(7) 0.24724(15) 0.0256(3) Uani d . 1 . .
    C C16 0.86764(9) 0.72709(6) 0.05412(12) 0.0155(2) Uani d . 1 . .
    C C17 0.86503(10) 0.68158(7) -0.06366(12) 0.0181(2) Uani d . 1 . .
    C C18 0.75850(10) 0.68279(6) -0.11310(12) 0.0172(2) Uani d . 1 . .
    C C19 0.70807(9) 0.62211(6) -0.06680(12) 0.0172(2) Uani d . 1 . .
    C C20 0.70797(9) 0.56215(6) -0.14227(12) 0.0182(2) Uani d . 1 . .
    C C21 0.63758(9) 0.50178(6) 0.01225(13) 0.0189(2) Uani d . 1 . .
    C C22 0.60415(10) 0.43954(7) 0.05349(15) 0.0223(3) Uani d . 1 . .
    C C23 0.56744(11) 0.43584(8) 0.17411(16) 0.0266(3) Uani d . 1 . .
    C C24 0.56202(11) 0.49167(8) 0.25571(15) 0.0278(3) Uani d . 1 . .
    C C25 0.59295(11) 0.55210(8) 0.21628(14) 0.0241(3) Uani d . 1 . .
    C C26 0.63158(10) 0.55810(7) 0.09349(13) 0.0195(2) Uani d . 1 . .
    C C27 0.66770(10) 0.61885(7) 0.04946(13) 0.0192(2) Uani d . 1 . .
    C C28 0.63772(9) 0.77074(6) -0.06672(12) 0.0171(2) Uani d . 1 . .
    C C29 0.57125(10) 0.74588(7) -0.16539(14) 0.0222(3) Uani d . 1 . .
    C C30 0.48047(11) 0.77291(8) -0.18384(16) 0.0269(3) Uani d . 1 . .
    C C31 0.45373(11) 0.82413(8) -0.10524(16) 0.0285(3) Uani d . 1 . .
    C C32 0.51985(11) 0.84924(8) -0.00833(14) 0.0265(3) Uani d . 1 . .
    C C33 0.61164(10) 0.82371(7) 0.01109(13) 0.0207(2) Uani d . 1 . .
    C C34 0.73866(13) 0.51077(8) -0.34404(16) 0.0292(3) Uani d . 1 . .
    C C35 0.60857(12) 0.38028(7) -0.03465(17) 0.0278(3) Uani d . 1 . .
    C C36 0.94255(10) 0.86304(7) 0.08870(14) 0.0204(2) Uani d . 1 . .
    H H2 1.2038(15) 0.8352(11) 0.418(2) 0.039(6) Uiso d . 1 . .
    H H3 1.2803(15) 0.7556(11) 0.559(2) 0.039(6) Uiso d . 1 . .
    H H5 1.1052(13) 0.6108(9) 0.3924(18) 0.023(4) Uiso d . 1 . .
    H H11 1.0823(13) 0.5813(9) 0.1388(17) 0.020(4) Uiso d . 1 . .
    H H12 1.0391(18) 0.4749(13) 0.137(2) 0.057(7) Uiso d . 1 . .
    H H13 0.8908(16) 0.4411(12) 0.208(2) 0.046(6) Uiso d . 1 . .
    H H15 0.8328(13) 0.6360(9) 0.2763(18) 0.025(5) Uiso d . 1 . .
    H H14 0.7855(17) 0.5205(12) 0.275(2) 0.050(7) Uiso d . 1 . .
    H H17A 0.9034(12) 0.7012(9) -0.1273(17) 0.020(4) Uiso d . 1 . .
    H H17B 0.8907(12) 0.6379(9) -0.0441(17) 0.017(4) Uiso d . 1 . .
    H H18 0.7489(12) 0.6872(8) -0.2091(17) 0.017(4) Uiso d . 1 . .
    H H22 0.5425(14) 0.3943(10) 0.2025(19) 0.030(5) Uiso d . 1 . .
    H H24 0.5361(15) 0.4868(11) 0.339(2) 0.041(6) Uiso d . 1 . .
    H H25 0.5903(14) 0.5906(10) 0.271(2) 0.031(5) Uiso d . 1 . .
    H H27 0.6655(13) 0.6569(9) 0.1041(18) 0.026(5) Uiso d . 1 . .
    H H29 0.5881(13) 0.7098(10) -0.2214(19) 0.028(5) Uiso d . 1 . .
    H H30 0.4387(14) 0.7550(10) -0.251(2) 0.030(5) Uiso d . 1 . .
    H H31 0.3914(15) 0.8436(10) -0.117(2) 0.037(5) Uiso d . 1 . .
    H H32 0.5040(14) 0.8860(10) 0.0468(19) 0.029(5) Uiso d . 1 . .
    H H33 0.6560(13) 0.8420(9) 0.0747(19) 0.027(5) Uiso d . 1 . .
    H H34A 0.7653(15) 0.5244(11) -0.424(2) 0.038(6) Uiso d . 1 . .
    H H34B 0.7735(15) 0.4747(11) -0.298(2) 0.037(5) Uiso d . 1 . .
    H H34C 0.6709(15) 0.4980(10) -0.365(2) 0.033(5) Uiso d . 1 . .
    H H35A 0.6724(16) 0.3750(11) -0.067(2) 0.042(6) Uiso d . 1 . .
    H H35B 0.5669(16) 0.3864(11) -0.115(2) 0.042(6) Uiso d . 1 . .
    H H35C 0.5922(16) 0.3408(12) 0.011(2) 0.044(6) Uiso d . 1 . .
    H H36A 0.9858(14) 0.8999(10) 0.0947(19) 0.027(5) Uiso d . 1 . .
    H H36B 0.9251(13) 0.8521(9) -0.0029(19) 0.027(5) Uiso d . 1 . .
    H H36C 0.8859(14) 0.8752(9) 0.127(2) 0.029(5) Uiso d . 1 . .
loop_
    _atom_site_aniso_label
    _atom_site_aniso_U_11
    _atom_site_aniso_U_22
    _atom_site_aniso_U_33
    _atom_site_aniso_U_12
    _atom_site_aniso_U_13
    _atom_site_aniso_U_23
    Cl1 0.02182(15) 0.02468(16) 0.02474(16) 0.00263(12) -0.00384(11) 0.00766(12)
    O1 0.0323(5) 0.0186(5) 0.0175(4) -0.0014(4) 0.0039(4) -0.0057(3)
    N1 0.0191(5) 0.0153(5) 0.0246(5) -0.0015(4) -0.0016(4) 0.0040(4)
    N2 0.0211(5) 0.0145(5) 0.0131(4) 0.0007(4) -0.0026(4) -0.0008(3)
    N3 0.0226(5) 0.0156(5) 0.0156(5) 0.0036(4) -0.0048(4) -0.0046(4)
    N4 0.0207(5) 0.0160(5) 0.0198(5) 0.0024(4) -0.0038(4) -0.0019(4)
    C1 0.0174(5) 0.0162(6) 0.0237(6) -0.0019(4) -0.0025(5) 0.0035(4)
    C2 0.0256(7) 0.0195(7) 0.0417(9) -0.0067(5) -0.0132(6) 0.0058(6)
    C3 0.0230(6) 0.0246(7) 0.0374(8) -0.0052(5) -0.0128(6) 0.0063(6)
    C4 0.0182(5) 0.0206(6) 0.0208(6) 0.0015(5) -0.0020(4) 0.0054(5)
    C5 0.0190(5) 0.0154(6) 0.0189(6) 0.0014(4) 0.0013(4) 0.0019(4)
    C6 0.0171(5) 0.0152(5) 0.0168(5) 0.0006(4) 0.0011(4) 0.0014(4)
    C7 0.0199(5) 0.0136(5) 0.0139(5) 0.0008(4) 0.0013(4) -0.0005(4)
    C8 0.0183(5) 0.0141(5) 0.0129(5) 0.0008(4) 0.0007(4) -0.0008(4)
    C9 0.0178(5) 0.0146(5) 0.0168(5) 0.0004(4) 0.0022(4) 0.0021(4)
    C10 0.0307(7) 0.0128(5) 0.0160(5) 0.0004(5) -0.0074(5) 0.0001(4)
    C11 0.0453(9) 0.0196(7) 0.0253(7) 0.0092(6) -0.0056(6) -0.0045(5)
    C12 0.0746(14) 0.0187(7) 0.0349(9) 0.0165(8) -0.0187(9) -0.0067(6)
    C13 0.0659(13) 0.0164(7) 0.0494(11) -0.0091(8) -0.0313(10) 0.0056(7)
    C14 0.0447(10) 0.0240(8) 0.0445(10) -0.0143(7) -0.0266(8) 0.0164(7)
    C15 0.0305(7) 0.0187(6) 0.0247(7) -0.0061(5) -0.0127(5) 0.0068(5)
    C16 0.0213(5) 0.0126(5) 0.0123(5) 0.0000(4) -0.0001(4) -0.0008(4)
    C17 0.0229(6) 0.0177(6) 0.0136(5) 0.0023(5) 0.0008(4) -0.0032(4)
    C18 0.0249(6) 0.0142(5) 0.0121(5) 0.0022(4) -0.0012(4) -0.0026(4)
    C19 0.0216(6) 0.0150(5) 0.0144(5) 0.0027(4) -0.0025(4) -0.0019(4)
    C20 0.0202(6) 0.0173(6) 0.0161(5) 0.0028(4) -0.0028(4) -0.0025(4)
    C21 0.0186(5) 0.0179(6) 0.0189(6) 0.0027(4) -0.0052(4) 0.0015(4)
    C22 0.0199(6) 0.0182(6) 0.0272(7) 0.0015(5) -0.0061(5) 0.0035(5)
    C23 0.0246(6) 0.0248(7) 0.0293(7) -0.0007(5) -0.0041(5) 0.0087(5)
    C24 0.0286(7) 0.0325(8) 0.0217(7) 0.0011(6) -0.0001(5) 0.0087(6)
    C25 0.0267(7) 0.0266(7) 0.0186(6) 0.0023(5) 0.0003(5) 0.0020(5)
    C26 0.0214(6) 0.0201(6) 0.0161(5) 0.0024(5) -0.0033(4) 0.0012(4)
    C27 0.0245(6) 0.0176(6) 0.0147(5) 0.0021(5) -0.0020(4) -0.0017(4)
    C28 0.0213(6) 0.0153(5) 0.0145(5) 0.0013(4) -0.0001(4) 0.0025(4)
    C29 0.0249(6) 0.0197(6) 0.0206(6) 0.0001(5) -0.0042(5) 0.0003(5)
    C30 0.0233(6) 0.0290(7) 0.0270(7) -0.0021(6) -0.0048(5) 0.0039(6)
    C31 0.0225(6) 0.0356(8) 0.0276(7) 0.0060(6) 0.0038(5) 0.0084(6)
    C32 0.0296(7) 0.0306(8) 0.0199(6) 0.0098(6) 0.0055(5) 0.0021(5)
    C33 0.0271(6) 0.0208(6) 0.0142(5) 0.0040(5) 0.0013(5) 0.0008(4)
    C34 0.0405(9) 0.0231(7) 0.0245(7) -0.0018(6) 0.0062(6) -0.0116(5)
    C35 0.0274(7) 0.0174(6) 0.0371(8) 0.0008(5) -0.0049(6) 0.0006(6)
    C36 0.0222(6) 0.0151(6) 0.0233(6) 0.0003(5) -0.0005(5) 0.0043(5)
_geom_special_details
;
All e.s.d.'s (except the e.s.d. in the dihedral angle between two l.s. planes)
are estimated using the full covariance matrix. The cell e.s.d.'s are taken
into account individually in the estimation of e.s.d.'s in distances, angles
and torsion angles; correlations between e.s.d.'s in cell parameters are only
used when they are defined by crystal symmetry. An approximate (isotropic)
treatment of cell e.s.d.'s is used for estimating e.s.d.'s involving l.s.
planes.
;
loop_
    _geom_bond_atom_site_label_1
    _geom_bond_atom_site_label_2
    _geom_bond_site_symmetry_2
    _geom_bond_distance
    _geom_bond_publ_flag
    Cl1 C4 . 1.7394(13) ?
    O1 C20 . 1.3626(16) ?
    O1 C34 . 1.4407(17) ?
    N1 C9 . 1.3163(17) ?
    N1 C1 . 1.3673(17) ?
    N2 C16 . 1.2917(17) ?
    N2 N3 . 1.3835(15) ?
    N3 C28 . 1.3895(17) ?
    N3 C18 . 1.4722(16) ?
    N4 C20 . 1.3001(17) ?
    N4 C21 . 1.3753(18) ?
    C1 C2 . 1.413(2) ?
    C1 C6 . 1.4144(18) ?
    C2 C3 . 1.371(2) ?
    C2 H2 . 0.97(2) ?
    C3 C4 . 1.405(2) ?
    C3 H3 . 0.97(2) ?
    C4 C5 . 1.3658(19) ?
    C5 C6 . 1.4232(18) ?
    C5 H5 . 0.977(18) ?
    C6 C7 . 1.4301(18) ?
    C7 C8 . 1.3864(17) ?
    C7 C10 . 1.4904(18) ?
    C8 C9 . 1.4407(17) ?
    C8 C16 . 1.4783(18) ?
    C9 C36 . 1.5022(18) ?
    C10 C15 . 1.394(2) ?
    C10 C11 . 1.395(2) ?
    C11 C12 . 1.402(3) ?
    C11 H11 . 0.914(18) ?
    C12 C13 . 1.382(4) ?
    C12 H12 . 0.92(3) ?
    C13 C14 . 1.375(3) ?
    C13 H13 . 0.95(2) ?
    C14 C15 . 1.396(2) ?
    C14 H14 . 1.00(2) ?
    C15 H15 . 0.998(19) ?
    C16 C17 . 1.5101(17) ?
    C17 C18 . 1.5413(19) ?
    C17 H17A . 0.968(18) ?
    C17 H17B . 0.969(17) ?
    C18 C19 . 1.5161(18) ?
    C18 H18 . 0.979(17) ?
    C19 C27 . 1.3633(18) ?
    C19 C20 . 1.4361(17) ?
    C21 C26 . 1.4153(19) ?
    C21 C22 . 1.4218(19) ?
    C22 C23 . 1.380(2) ?
    C22 C35 . 1.503(2) ?
    C23 C24 . 1.409(2) ?
    C23 H22 . 0.97(2) ?
    C24 C25 . 1.371(2) ?
    C24 H24 . 0.96(2) ?
    C25 C26 . 1.4160(19) ?
    C25 H25 . 0.96(2) ?
    C26 C27 . 1.4193(19) ?
    C27 H27 . 0.952(19) ?
    C28 C33 . 1.4023(18) ?
    C28 C29 . 1.4030(19) ?
    C29 C30 . 1.390(2) ?
    C29 H29 . 0.969(19) ?
    C30 C31 . 1.384(2) ?
    C30 H30 . 0.93(2) ?
    C31 C32 . 1.390(2) ?
    C31 H31 . 0.96(2) ?
    C32 C33 . 1.392(2) ?
    C32 H32 . 0.97(2) ?
    C33 H33 . 0.934(19) ?
    C34 H34A . 0.97(2) ?
    C34 H34B . 0.97(2) ?
    C34 H34C . 1.00(2) ?
    C35 H35A . 0.99(2) ?
    C35 H35B . 0.97(2) ?
    C35 H35C . 0.96(2) ?
    C36 H36A . 0.96(2) ?
    C36 H36B . 0.97(2) ?
    C36 H36C . 0.96(2) ?
loop_
    _geom_angle_atom_site_label_1
    _geom_angle_atom_site_label_2
    _geom_angle_atom_site_label_3
    _geom_angle_site_symmetry_1
    _geom_angle_site_symmetry_3
    _geom_angle
    _geom_angle_publ_flag
    C20 O1 C34 . . 116.13(11) ?
    C9 N1 C1 . . 118.93(11) ?
    C16 N2 N3 . . 108.41(10) ?
    N2 N3 C28 . . 120.39(10) ?
    N2 N3 C18 . . 111.96(10) ?
    C28 N3 C18 . . 125.06(11) ?
    C20 N4 C21 . . 117.81(11) ?
    N1 C1 C2 . . 117.45(12) ?
    N1 C1 C6 . . 122.92(12) ?
    C2 C1 C6 . . 119.62(12) ?
    C3 C2 C1 . . 120.80(14) ?
    C3 C2 H2 . . 120.2(13) ?
    C1 C2 H2 . . 119.0(13) ?
    C2 C3 C4 . . 119.24(13) ?
    C2 C3 H3 . . 120.4(13) ?
    C4 C3 H3 . . 120.4(13) ?
    C5 C4 C3 . . 121.87(12) ?
    C5 C4 Cl1 . . 120.03(11) ?
    C3 C4 Cl1 . . 118.10(10) ?
    C4 C5 C6 . . 119.75(12) ?
    C4 C5 H5 . . 120.6(11) ?
    C6 C5 H5 . . 119.7(11) ?
    C1 C6 C5 . . 118.70(12) ?
    C1 C6 C7 . . 117.75(11) ?
    C5 C6 C7 . . 123.47(12) ?
    C8 C7 C6 . . 118.62(11) ?
    C8 C7 C10 . . 122.57(11) ?
    C6 C7 C10 . . 118.72(11) ?
    C7 C8 C9 . . 119.11(11) ?
    C7 C8 C16 . . 121.43(11) ?
    C9 C8 C16 . . 119.43(11) ?
    N1 C9 C8 . . 122.57(11) ?
    N1 C9 C36 . . 115.77(11) ?
    C8 C9 C36 . . 121.66(11) ?
    C15 C10 C11 . . 119.50(14) ?
    C15 C10 C7 . . 120.43(12) ?
    C11 C10 C7 . . 119.97(14) ?
    C10 C11 C12 . . 119.29(19) ?
    C10 C11 H11 . . 119.6(11) ?
    C12 C11 H11 . . 121.1(11) ?
    C13 C12 C11 . . 120.74(18) ?
    C13 C12 H12 . . 126.1(16) ?
    C11 C12 H12 . . 113.2(16) ?
    C14 C13 C12 . . 119.91(16) ?
    C14 C13 H13 . . 121.5(14) ?
    C12 C13 H13 . . 118.5(14) ?
    C13 C14 C15 . . 120.25(19) ?
    C13 C14 H14 . . 117.3(14) ?
    C15 C14 H14 . . 122.4(14) ?
    C10 C15 C14 . . 120.28(17) ?
    C10 C15 H15 . . 119.9(11) ?
    C14 C15 H15 . . 119.9(11) ?
    N2 C16 C8 . . 121.23(11) ?
    N2 C16 C17 . . 112.85(11) ?
    C8 C16 C17 . . 125.37(11) ?
    C16 C17 C18 . . 101.58(10) ?
    C16 C17 H17A . . 108.0(10) ?
    C18 C17 H17A . . 111.4(10) ?
    C16 C17 H17B . . 114.3(10) ?
    C18 C17 H17B . . 114.6(10) ?
    H17A C17 H17B . . 106.8(14) ?
    N3 C18 C19 . . 112.57(11) ?
    N3 C18 C17 . . 100.46(10) ?
    C19 C18 C17 . . 110.97(10) ?
    N3 C18 H18 . . 109.8(10) ?
    C19 C18 H18 . . 111.1(10) ?
    C17 C18 H18 . . 111.5(10) ?
    C27 C19 C20 . . 116.41(12) ?
    C27 C19 C18 . . 123.79(11) ?
    C20 C19 C18 . . 119.61(11) ?
    N4 C20 O1 . . 119.93(11) ?
    N4 C20 C19 . . 125.56(12) ?
    O1 C20 C19 . . 114.51(11) ?
    N4 C21 C26 . . 121.64(12) ?
    N4 C21 C22 . . 118.35(12) ?
    C26 C21 C22 . . 120.01(12) ?
    C23 C22 C21 . . 118.29(13) ?
    C23 C22 C35 . . 121.95(14) ?
    C21 C22 C35 . . 119.75(13) ?
    C22 C23 C24 . . 121.87(14) ?
    C22 C23 H22 . . 119.5(12) ?
    C24 C23 H22 . . 118.6(12) ?
    C25 C24 C23 . . 120.36(14) ?
    C25 C24 H24 . . 120.6(13) ?
    C23 C24 H24 . . 119.0(13) ?
    C24 C25 C26 . . 119.67(14) ?
    C24 C25 H25 . . 121.4(12) ?
    C26 C25 H25 . . 118.9(12) ?
    C21 C26 C25 . . 119.79(13) ?
    C21 C26 C27 . . 117.97(12) ?
    C25 C26 C27 . . 122.21(13) ?
    C19 C27 C26 . . 120.55(12) ?
    C19 C27 H27 . . 120.6(11) ?
    C26 C27 H27 . . 118.8(11) ?
    N3 C28 C33 . . 121.25(12) ?
    N3 C28 C29 . . 119.68(12) ?
    C33 C28 C29 . . 119.05(12) ?
    C30 C29 C28 . . 120.18(14) ?
    C30 C29 H29 . . 119.3(11) ?
    C28 C29 H29 . . 120.5(11) ?
    C31 C30 C29 . . 120.95(14) ?
    C31 C30 H30 . . 121.8(12) ?
    C29 C30 H30 . . 117.3(12) ?
    C30 C31 C32 . . 118.89(14) ?
    C30 C31 H31 . . 122.2(13) ?
    C32 C31 H31 . . 118.9(13) ?
    C31 C32 C33 . . 121.34(14) ?
    C31 C32 H32 . . 121.0(12) ?
    C33 C32 H32 . . 117.6(12) ?
    C32 C33 C28 . . 119.55(13) ?
    C32 C33 H33 . . 120.4(12) ?
    C28 C33 H33 . . 120.0(12) ?
    O1 C34 H34A . . 105.0(13) ?
    O1 C34 H34B . . 108.5(12) ?
    H34A C34 H34B . . 113.3(17) ?
    O1 C34 H34C . . 110.3(12) ?
    H34A C34 H34C . . 109.5(17) ?
    H34B C34 H34C . . 110.0(17) ?
    C22 C35 H35A . . 111.8(13) ?
    C22 C35 H35B . . 110.4(13) ?
    H35A C35 H35B . . 103.4(18) ?
    C22 C35 H35C . . 110.2(14) ?
    H35A C35 H35C . . 109.7(18) ?
    H35B C35 H35C . . 111.2(18) ?
    C9 C36 H36A . . 108.8(12) ?
    C9 C36 H36B . . 112.2(11) ?
    H36A C36 H36B . . 109.9(16) ?
    C9 C36 H36C . . 108.9(12) ?
    H36A C36 H36C . . 109.1(16) ?
    H36B C36 H36C . . 108.0(16) ?
loop_
    _geom_torsion_atom_site_label_1
    _geom_torsion_atom_site_label_2
    _geom_torsion_atom_site_label_3
    _geom_torsion_atom_site_label_4
    _geom_torsion_site_symmetry_1
    _geom_torsion_site_symmetry_2
    _geom_torsion_site_symmetry_3
    _geom_torsion_site_symmetry_4
    _geom_torsion
    _geom_torsion_publ_flag
    C16 N2 N3 C28 . . . . 175.71(12) ?
    C16 N2 N3 C18 . . . . 13.06(14) ?
    C9 N1 C1 C2 . . . . -176.86(14) ?
    C9 N1 C1 C6 . . . . 2.4(2) ?
    N1 C1 C2 C3 . . . . 177.85(16) ?
    C6 C1 C2 C3 . . . . -1.4(2) ?
    C1 C2 C3 C4 . . . . 0.5(3) ?
    C2 C3 C4 C5 . . . . 0.3(2) ?
    C2 C3 C4 Cl1 . . . . -179.73(14) ?
    C3 C4 C5 C6 . . . . -0.3(2) ?
    Cl1 C4 C5 C6 . . . . 179.75(10) ?
    N1 C1 C6 C5 . . . . -177.81(12) ?
    C2 C1 C6 C5 . . . . 1.4(2) ?
    N1 C1 C6 C7 . . . . -0.9(2) ?
    C2 C1 C6 C7 . . . . 178.31(13) ?
    C4 C5 C6 C1 . . . . -0.57(19) ?
    C4 C5 C6 C7 . . . . -177.28(12) ?
    C1 C6 C7 C8 . . . . -1.97(18) ?
    C5 C6 C7 C8 . . . . 174.77(12) ?
    C1 C6 C7 C10 . . . . -178.68(12) ?
    C5 C6 C7 C10 . . . . -1.95(19) ?
    C6 C7 C8 C9 . . . . 3.31(17) ?
    C10 C7 C8 C9 . . . . 179.89(12) ?
    C6 C7 C8 C16 . . . . -178.70(11) ?
    C10 C7 C8 C16 . . . . -2.12(19) ?
    C1 N1 C9 C8 . . . . -0.94(19) ?
    C1 N1 C9 C36 . . . . 178.32(12) ?
    C7 C8 C9 N1 . . . . -1.94(19) ?
    C16 C8 C9 N1 . . . . -179.96(12) ?
    C7 C8 C9 C36 . . . . 178.85(12) ?
    C16 C8 C9 C36 . . . . 0.82(18) ?
    C8 C7 C10 C15 . . . . -63.05(17) ?
    C6 C7 C10 C15 . . . . 113.53(14) ?
    C8 C7 C10 C11 . . . . 120.55(15) ?
    C6 C7 C10 C11 . . . . -62.87(17) ?
    C15 C10 C11 C12 . . . . -1.1(2) ?
    C7 C10 C11 C12 . . . . 175.28(14) ?
    C10 C11 C12 C13 . . . . -0.4(3) ?
    C11 C12 C13 C14 . . . . 1.4(3) ?
    C12 C13 C14 C15 . . . . -0.8(3) ?
    C11 C10 C15 C14 . . . . 1.8(2) ?
    C7 C10 C15 C14 . . . . -174.63(13) ?
    C13 C14 C15 C10 . . . . -0.8(2) ?
    N3 N2 C16 C8 . . . . 173.70(11) ?
    N3 N2 C16 C17 . . . . 1.81(15) ?
    C7 C8 C16 N2 . . . . 131.09(13) ?
    C9 C8 C16 N2 . . . . -50.93(17) ?
    C7 C8 C16 C17 . . . . -58.08(17) ?
    C9 C8 C16 C17 . . . . 119.90(14) ?
    N2 C16 C17 C18 . . . . -14.56(14) ?
    C8 C16 C17 C18 . . . . 173.95(11) ?
    N2 N3 C18 C19 . . . . 97.03(13) ?
    C28 N3 C18 C19 . . . . -64.65(16) ?
    N2 N3 C18 C17 . . . . -21.06(13) ?
    C28 N3 C18 C17 . . . . 177.26(12) ?
    C16 C17 C18 N3 . . . . 19.72(12) ?
    C16 C17 C18 C19 . . . . -99.54(11) ?
    N3 C18 C19 C27 . . . . -22.39(18) ?
    C17 C18 C19 C27 . . . . 89.31(15) ?
    N3 C18 C19 C20 . . . . 162.75(11) ?
    C17 C18 C19 C20 . . . . -85.55(14) ?
    C21 N4 C20 O1 . . . . -179.46(11) ?
    C21 N4 C20 C19 . . . . 0.3(2) ?
    C34 O1 C20 N4 . . . . 5.31(18) ?
    C34 O1 C20 C19 . . . . -174.44(12) ?
    C27 C19 C20 N4 . . . . -2.2(2) ?
    C18 C19 C20 N4 . . . . 172.99(12) ?
    C27 C19 C20 O1 . . . . 177.49(12) ?
    C18 C19 C20 O1 . . . . -7.27(17) ?
    C20 N4 C21 C26 . . . . 1.45(19) ?
    C20 N4 C21 C22 . . . . -178.37(12) ?
    N4 C21 C22 C23 . . . . 179.02(12) ?
    C26 C21 C22 C23 . . . . -0.81(19) ?
    N4 C21 C22 C35 . . . . -1.63(19) ?
    C26 C21 C22 C35 . . . . 178.54(12) ?
    C21 C22 C23 C24 . . . . 0.3(2) ?
    C35 C22 C23 C24 . . . . -179.01(14) ?
    C22 C23 C24 C25 . . . . 0.5(2) ?
    C23 C24 C25 C26 . . . . -0.8(2) ?
    N4 C21 C26 C25 . . . . -179.30(12) ?
    C22 C21 C26 C25 . . . . 0.52(19) ?
    N4 C21 C26 C27 . . . . -1.13(19) ?
    C22 C21 C26 C27 . . . . 178.69(12) ?
    C24 C25 C26 C21 . . . . 0.3(2) ?
    C24 C25 C26 C27 . . . . -177.82(14) ?
    C20 C19 C27 C26 . . . . 2.46(19) ?
    C18 C19 C27 C26 . . . . -172.55(12) ?
    C21 C26 C27 C19 . . . . -0.95(19) ?
    C25 C26 C27 C19 . . . . 177.18(13) ?
    N2 N3 C28 C33 . . . . 10.38(19) ?
    C18 N3 C28 C33 . . . . 170.62(12) ?
    N2 N3 C28 C29 . . . . -171.60(12) ?
    C18 N3 C28 C29 . . . . -11.36(19) ?
    N3 C28 C29 C30 . . . . -179.09(13) ?
    C33 C28 C29 C30 . . . . -1.0(2) ?
    C28 C29 C30 C31 . . . . -0.5(2) ?
    C29 C30 C31 C32 . . . . 1.1(2) ?
    C30 C31 C32 C33 . . . . -0.3(2) ?
    C31 C32 C33 C28 . . . . -1.3(2) ?
    N3 C28 C33 C32 . . . . 179.91(13) ?
    C29 C28 C33 C32 . . . . 1.9(2) ?
loop_
    _geom_hbond_atom_site_label_D
    _geom_hbond_atom_site_label_H
    _geom_hbond_atom_site_label_A
    _geom_hbond_site_symmetry_A
    _geom_hbond_distance_DH
    _geom_hbond_distance_HA
    _geom_hbond_distance_DA
    _geom_hbond_angle_DHA
    _geom_hbond_publ_flag
    C13 H13 N1 2_745 0.95(2) 2.56(2) 3.410(2) 149(2) yes
    C14 H14 Cg1 1_555 1.00(2) 2.92(2) 3.685(2) 134(2) yes
    C17 H17A Cg2 4_564 0.97(2) 2.55(2) 3.5018(14) 169.0(10)
                                                         yes
    C25 H25 Cg3 4_565 0.96(2) 2.79(2) 3.7359(17) 169(2) yes
