# Supplementary material for: 6-Chloro-3-[5-(3-meth­oxy-8-methyl-4-quinol­yl)-1-phenyl-4,5-dihydro-1H-pyrazol-3-yl]-2-methyl-4-phenyl­quinoline
Source: Acta Crystallogr Sect E Struct Rep Online. 2009 Oct 7;65(Pt 11):o2665–6. doi: 10.1107/S1600536809040252 (PMC2971305; doi:10.1107/S1600536809040252)
Supplement: Supplementary file 2 [file e-65-o2665-Isup2.hkl]

# 
# h,k,l, Fc-squared, Fo-squared, sigma(Fo-squared) and status flag 
# 
data_I
_shelx_title ' qpppm in P2(1)/c  (100K)' 
_shelx_refln_list_code          4 
_shelx_F_calc_maximum      281.64 
_exptl_crystal_F_000      1192.00 
_reflns_d_resolution_high  0.6575 
 
loop_ 
 _symmetry_equiv_pos_as_xyz 
 'x, y, z' 
 '-x, y+1/2, -z+1/2' 
 '-x, -y, -z' 
 'x, -y-1/2, z-1/2' 
 
_cell_length_a    14.1209 
_cell_length_b    20.2273 
_cell_length_c    10.1892 
_cell_angle_alpha  90.000 
_cell_angle_beta   95.358 
_cell_angle_gamma  90.000 
 
_shelx_F_squared_multiplier     1.000 
 
loop_ 
 _refln_index_h 
 _refln_index_k 
 _refln_index_l 
 _refln_F_squared_calc 
 _refln_F_squared_meas 
 _refln_F_squared_sigma 
 _refln_observed_status 
   2   0   0       48.93       35.97      1.35 o 
   3   0   0     5700.44     6280.33     58.21 o 
   4   0   0     1988.90     1953.07     20.27 o 
   5   0   0      380.02      444.58      6.89 o 
   6   0   0     9192.62     9339.49     87.03 o 
   7   0   0     1296.90     1387.54     15.92 o 
   8   0   0     5438.47     5830.76     54.30 o 
   9   0   0        1.55       11.23      1.90 o 
  10   0   0      711.21      647.13     11.50 o 
  11   0   0      122.28      128.74      5.77 o 
  12   0   0        5.49        2.10      3.17 o 
  13   0   0      369.15      360.43     17.07 o 
  14   0   0        5.94       11.05      3.68 o 
  15   0   0     1168.82     1140.03     35.37 o 
  16   0   0     1205.36     1193.72     37.48 o 
  17   0   0       32.74       46.35     10.14 o 
  18   0   0       23.78       31.61     10.12 o 
  19   0   0       75.62       78.82     13.20 o 
  20   0   0       13.10       12.57      9.29 o 
  21   0   0        0.41       -7.45      7.45 o 
   2   1   0     2674.86     2910.62     20.99 o 
   3   1   0       11.93        8.21      0.62 o 
   4   1   0     3284.55     3496.12     21.61 o 
   5   1   0     1704.02     1683.93     12.00 o 
   6   1   0      120.98      134.53      2.44 o 
   7   1   0      171.29      163.50      3.06 o 
   8   1   0     1937.59     2323.61     17.14 o 
   9   1   0     1051.89     1244.58     10.57 o 
  10   1   0      977.43     1010.98     10.87 o 
  11   1   0      152.68      162.86      4.46 o 
  12   1   0       34.32       27.79      3.22 o 
  13   1   0      781.33      732.52     17.60 o 
  14   1   0        1.86        2.50      2.64 o 
  15   1   0      349.72      330.38     13.07 o 
  16   1   0      116.82      122.89      9.33 o 
  17   1   0        0.73       -1.69      4.58 o 
  18   1   0        6.28        1.18      5.12 o 
  19   1   0        2.95        0.39      5.48 o 
  20   1   0       24.03       33.43      7.98 o 
  21   1   0       18.39       20.39      7.31 o 
   0   2   0     7794.29     8331.39    244.12 o 
   1   2   0     9595.43     8929.74    332.44 o 
   2   2   0      502.51      497.19      4.51 o 
   3   2   0    12566.02    13352.64     92.71 o 
   4   2   0     1309.78     1489.99     10.97 o 
   5   2   0       15.97       21.37      1.05 o 
   6   2   0       22.18       39.27      1.52 o 
   7   2   0     1974.71     2160.30     16.38 o 
   8   2   0        5.68        4.87      0.98 o 
   9   2   0       28.07       28.79      2.35 o 
  10   2   0      126.23      131.40      3.14 o 
  11   2   0       10.11       10.33      1.84 o 
  12   2   0      530.10      502.72     12.38 o 
  13   2   0        8.76        3.45      1.48 o 
  14   2   0      251.59      222.18      8.10 o 
  15   2   0      276.15      246.81     11.43 o 
  16   2   0       45.82       41.11      6.61 o 
  17   2   0      200.32      171.85     10.85 o 
  18   2   0       24.06       10.59      5.63 o 
  19   2   0        0.95       -1.73      5.61 o 
  20   2   0       10.69       11.27      6.50 o 
  21   2   0       52.94       50.36      9.89 o 
   1   3   0       46.36       49.89      1.20 o 
   2   3   0     2754.43     2888.41     20.27 o 
   3   3   0      243.86      268.76      3.14 o 
   4   3   0     2162.62     2427.77     16.93 o 
   5   3   0     1654.91     1777.08     13.56 o 
   6   3   0      597.63      737.28      6.52 o 
   7   3   0     1496.81     1516.18     10.99 o 
   8   3   0     1427.98     1560.31     11.57 o 
   9   3   0      379.04      404.02      5.25 o 
  10   3   0      177.94      195.07      3.97 o 
  11   3   0      281.12      259.40      7.11 o 
  12   3   0      609.70      584.46     13.63 o 
  13   3   0       22.17       14.40      5.13 o 
  14   3   0       96.04       98.16      6.38 o 
  15   3   0       57.19       64.25      7.14 o 
  16   3   0      782.17      707.89     19.79 o 
  17   3   0       55.28       61.06      7.86 o 
  18   3   0      328.59      296.64     14.29 o 
  19   3   0        5.96        0.45      5.61 o 
  20   3   0       48.81       42.72      8.77 o 
  21   3   0       12.17        5.75      7.17 o 
   0   4   0     6917.63     7423.75     78.10 o 
   1   4   0        3.12       -0.51      0.51 o 
   2   4   0       21.12       34.11      1.11 o 
   3   4   0      457.86      451.87      4.22 o 
   4   4   0      413.95      443.79      4.47 o 
   5   4   0     1637.65     1810.13     12.94 o 
   6   4   0      301.22      257.73      3.61 o 
   7   4   0      343.64      419.31      4.63 o 
   8   4   0      579.12      584.18      6.13 o 
   9   4   0     1882.55     1862.19     14.67 o 
  10   4   0      224.99      222.65      4.09 o 
  11   4   0      117.82      119.33      5.06 o 
  12   4   0       14.70       27.98      3.93 o 
  13   4   0       21.83       28.89      3.91 o 
  14   4   0     1131.64     1024.46     22.41 o 
  15   4   0      608.19      593.84     17.50 o 
  16   4   0       72.67       82.29      8.12 o 
  17   4   0        5.36       11.39      5.60 o 
  18   4   0       10.40        7.16      5.80 o 
  19   4   0      101.32      111.55     10.51 o 
  20   4   0       86.13       84.82     10.06 o 
  21   4   0       42.32       30.70      7.91 o 
   1   5   0    11653.14    12107.41     74.13 o 
   2   5   0      669.89      632.42      5.05 o 
   3   5   0     4258.87     4199.75     26.37 o 
   4   5   0      265.46      272.61      3.10 o 
   5   5   0       35.25       27.36      1.16 o 
   6   5   0        2.01        4.35      0.81 o 
   7   5   0     1802.83     1928.34     14.48 o 
   8   5   0     1332.40     1274.59     10.65 o 
   9   5   0      246.38      297.34      4.62 o 
  10   5   0      363.58      392.68      6.28 o 
  11   5   0      512.63      477.83      9.49 o 
  12   5   0      469.95      442.41     11.96 o 
  13   5   0      794.85      726.19     19.49 o 
  14   5   0      528.49      517.93     27.61 o 
  15   5   0       93.50      103.07      8.38 o 
  16   5   0      286.85      292.48     12.97 o 
  17   5   0       99.94       86.00      8.57 o 
  18   5   0      121.15      115.94      9.94 o 
  19   5   0      254.96      234.57     13.43 o 
  20   5   0      419.07      434.46     18.30 o 
  21   5   0       38.61       31.68      9.15 o 
   0   6   0       65.13       61.94      2.37 o 
   1   6   0     1353.32     1379.20      9.65 o 
   2   6   0     3600.74     3839.35     26.84 o 
   3   6   0       67.82       72.50      1.48 o 
   4   6   0      515.51      483.18      4.47 o 
   5   6   0       35.58       41.07      1.37 o 
   6   6   0     3208.78     3631.86     22.07 o 
   7   6   0      334.56      369.74      4.53 o 
   8   6   0      170.51      194.33      3.54 o 
   9   6   0      489.14      521.21      6.78 o 
  10   6   0        0.26        4.79      1.44 o 
  11   6   0       94.70      102.12      4.60 o 
  12   6   0      122.19      114.44      5.49 o 
  13   6   0      965.60      885.02     16.63 o 
  14   6   0       16.29       26.57      5.35 o 
  15   6   0      445.70      415.09     14.62 o 
  16   6   0      318.77      323.10     13.45 o 
  17   6   0        1.65       -2.67      4.64 o 
  18   6   0        3.05        4.14      5.48 o 
  19   6   0       35.79       36.68      7.82 o 
  20   6   0        7.62       13.57      7.62 o 
   1   7   0      254.58      210.33      2.71 o 
   2   7   0     2159.95     2270.09     14.62 o 
   3   7   0     6746.16     7066.91     39.89 o 
   4   7   0      554.79      684.63      6.27 o 
   5   7   0       74.02      130.62      2.34 o 
   6   7   0      116.49      108.38      2.31 o 
   7   7   0     5981.81     6448.32     40.83 o 
   8   7   0      282.93      270.02      4.39 o 
   9   7   0     2772.04     2717.23     22.79 o 
  10   7   0      190.63      163.48      4.80 o 
  11   7   0       99.95       95.65      5.51 o 
  12   7   0      239.39      210.61      6.70 o 
  13   7   0     2799.53     2698.25     35.27 o 
  14   7   0      236.19      243.30     10.77 o 
  15   7   0       18.41       25.41      5.51 o 
  16   7   0        7.01       11.71      5.28 o 
  17   7   0       91.89       94.68      8.88 o 
  18   7   0       16.89       20.22      7.02 o 
  19   7   0       25.66       22.57      7.64 o 
  20   7   0       17.53       22.41      8.22 o 
   0   8   0     7236.02     7552.21     67.00 o 
   1   8   0      525.03      578.63      5.18 o 
   2   8   0     4234.52     4381.26     26.15 o 
   3   8   0      675.73      761.87      6.20 o 
   4   8   0     1132.36     1147.28      9.28 o 
   5   8   0     4353.84     4853.41     30.49 o 
   6   8   0      163.00      171.03      2.98 o 
   7   8   0      130.08      158.19      3.34 o 
   8   8   0       12.51        5.64      1.22 o 
   9   8   0       26.69       38.35      2.27 o 
  10   8   0     1262.93     1228.10     15.89 o 
  11   8   0       17.32       16.03      2.73 o 
  12   8   0        0.60       -1.06      1.96 o 
  13   8   0     1720.55     1675.20     31.10 o 
  14   8   0      202.79      207.17     16.28 o 
  15   8   0        6.52        5.23      4.37 o 
  16   8   0       27.73       23.03      5.60 o 
  17   8   0      298.82      253.34     14.62 o 
  18   8   0       20.46       12.19      6.55 o 
  19   8   0      531.29      553.90     22.64 o 
  20   8   0       49.20       44.07      9.43 o 
   1   9   0      352.53      378.57      4.18 o 
   2   9   0      153.29      185.31      2.71 o 
   3   9   0     2117.58     2430.75     15.47 o 
   4   9   0      289.30      332.90      4.00 o 
   5   9   0      256.00      297.56      3.93 o 
   6   9   0      728.94      770.86      7.18 o 
   7   9   0     5346.61     5370.00     42.11 o 
   8   9   0       24.49       28.83      1.91 o 
   9   9   0     1191.65     1189.84     13.39 o 
  10   9   0      322.82      320.27      7.27 o 
  11   9   0       97.98       86.49      4.72 o 
  12   9   0       10.39       16.32      2.99 o 
  13   9   0      629.90      574.35     14.66 o 
  14   9   0      246.36      223.58     11.43 o 
  15   9   0       92.25       88.16      9.13 o 
  16   9   0        7.54        5.48      5.30 o 
  17   9   0       48.98       49.52      8.46 o 
  18   9   0      112.87      127.62     11.99 o 
  19   9   0        0.11       -0.91      5.89 o 
  20   9   0        0.01       -1.45      8.54 o 
   0  10   0       19.35       20.36      1.72 o 
   1  10   0     2995.68     3470.63     23.03 o 
   2  10   0      165.09      229.86      3.08 o 
   3  10   0     1587.75     1727.73     11.94 o 
   4  10   0      143.80      131.73      2.60 o 
   5  10   0       97.21      101.39      2.60 o 
   6  10   0      875.04     1007.85      9.38 o 
   7  10   0       28.26       22.89      2.10 o 
   8  10   0      122.51      108.41      4.00 o 
   9  10   0      943.76      969.93     14.62 o 
  10  10   0        1.84        9.79      1.97 o 
  11  10   0      837.79      850.39     13.03 o 
  12  10   0      969.13      872.25     19.64 o 
  13  10   0      110.94      108.82      9.33 o 
  14  10   0       83.19      109.34     18.10 o 
  15  10   0      121.40      144.18     11.14 o 
  16  10   0      320.04      296.36     15.23 o 
  17  10   0       52.13       54.16      8.91 o 
  18  10   0       32.59       38.27      8.52 o 
  19  10   0       36.55       45.10     12.58 o 
  20  10   0        0.98       -8.40      9.05 o 
   1  11   0     2107.91     2004.44     13.95 o 
   2  11   0      547.88      590.27      5.84 o 
   3  11   0     1390.79     1352.88      9.60 o 
   4  11   0        7.18        9.49      0.95 o 
   5  11   0     2646.31     2855.63     24.70 o 
   6  11   0        3.11        5.03      1.12 o 
   7  11   0     1851.72     1738.72     16.56 o 
   8  11   0        1.43        3.98      1.32 o 
   9  11   0        0.81       -0.43      1.52 o 
  10  11   0     3669.45     3607.69     32.85 o 
  11  11   0      703.02      666.30     10.84 o 
  12  11   0      171.56      162.03      9.70 o 
  13  11   0       99.35      108.78     10.76 o 
  14  11   0      154.78      146.95     10.37 o 
  15  11   0       71.87       69.51      8.49 o 
  16  11   0       13.85       14.03      5.98 o 
  17  11   0      128.80      142.49     15.28 o 
  18  11   0      390.07      439.69     26.77 o 
  19  11   0       76.27       58.28     12.78 o 
   0  12   0      987.03     1097.58     13.27 o 
   1  12   0      173.95      196.52      3.42 o 
   2  12   0      178.38      172.24      3.14 o 
   3  12   0       77.58      102.14      2.36 o 
   4  12   0       11.87       15.31      1.38 o 
   5  12   0      113.24      118.83      3.32 o 
   6  12   0        0.42        0.52      1.30 o 
   7  12   0       81.66      104.08      3.38 o 
   8  12   0       42.56       64.48      3.82 o 
   9  12   0     1459.45     1429.60     18.00 o 
  10  12   0        9.07        9.20      2.09 o 
  11  12   0       78.09       86.18      4.89 o 
  12  12   0      547.05      531.58     16.04 o 
  13  12   0       17.58       26.18      5.28 o 
  14  12   0      259.64      278.26     24.08 o 
  15  12   0       47.77       47.30     10.95 o 
  16  12   0       28.54       36.70     10.12 o 
  17  12   0        0.22        8.88      8.95 o 
  18  12   0       57.14       81.87     13.71 o 
  19  12   0       20.64       27.51      9.74 o 
   1  13   0      270.13      308.70      4.48 o 
   2  13   0        9.06       14.53      1.30 o 
   3  13   0       52.15       48.22      1.84 o 
   4  13   0      317.59      327.38      5.14 o 
   5  13   0       68.58       61.27      3.00 o 
   6  13   0       15.94       16.22      1.95 o 
   7  13   0      553.07      524.23      7.63 o 
   8  13   0      466.78      417.78      7.22 o 
   9  13   0       76.01       68.96      3.83 o 
  10  13   0       41.68       44.55      3.82 o 
  11  13   0       16.28       19.04      4.80 o 
  12  13   0       60.94       66.80      7.36 o 
  13  13   0      376.47      415.61     12.98 o 
  14  13   0      118.36      107.61     11.03 o 
  15  13   0       24.53       67.04     19.07 o 
  16  13   0      189.98      188.42     16.84 o 
  17  13   0       13.93       36.94      9.80 o 
  18  13   0      133.47      119.77     16.29 o 
  19  13   0       33.37       35.57     10.56 o 
   0  14   0      281.34      336.91      7.99 o 
   1  14   0      195.12      169.48      3.90 o 
   2  14   0      645.07      658.65      7.98 o 
   3  14   0      479.97      450.53      5.85 o 
   4  14   0      293.47      298.36      4.88 o 
   5  14   0      318.05      352.26      5.64 o 
   6  14   0      526.17      540.64      7.88 o 
   7  14   0      110.14      108.34      4.03 o 
   8  14   0      100.52      100.86      4.02 o 
   9  14   0        2.92        1.44      1.87 o 
  10  14   0      151.69      128.03      6.47 o 
  11  14   0      264.40      229.48     10.97 o 
  12  14   0       32.17       39.04     11.01 o 
  13  14   0       14.45       17.22      5.26 o 
  14  14   0        0.27       -0.80     10.92 o 
  15  14   0      246.63      209.82     17.09 o 
  16  14   0        1.61       -2.18      8.54 o 
  17  14   0       41.43       42.28     10.87 o 
  18  14   0       56.05       56.79     15.81 o 
  19  14   0        1.02       12.93     10.96 o 
   1  15   0       31.80       32.34      2.39 o 
   2  15   0      163.72      156.62      4.15 o 
   3  15   0     1312.15     1263.53     12.03 o 
   4  15   0       21.38       16.46      1.99 o 
   5  15   0      413.53      432.24      6.79 o 
   6  15   0        6.70       12.55      2.51 o 
   7  15   0      361.99      368.41      7.86 o 
   8  15   0      145.44      140.05      4.68 o 
   9  15   0      252.49      287.19      9.04 o 
  10  15   0      541.31      521.36     14.58 o 
  11  15   0      485.90      449.62     15.56 o 
  12  15   0       63.75       32.89      8.27 o 
  13  15   0       53.55       43.51      8.70 o 
  14  15   0      148.88      138.15     12.81 o 
  15  15   0      213.10      179.78     16.16 o 
  16  15   0      199.68      226.77     18.66 o 
  17  15   0        9.27       42.75     24.22 o 
  18  15   0       55.27       67.15     25.68 o 
   0  16   0    16258.67    15453.35    147.22 o 
   1  16   0      129.85      139.41      4.13 o 
   2  16   0      602.85      640.11      8.71 o 
   3  16   0     6277.71     6097.34     41.67 o 
   4  16   0     3120.66     3000.64     24.74 o 
   5  16   0     1092.96     1031.42     14.12 o 
   6  16   0     1616.11     1578.55     20.77 o 
   7  16   0      575.90      545.88     10.81 o 
   8  16   0      109.94      101.04      5.54 o 
   9  16   0       43.59       47.32      4.86 o 
  10  16   0      153.58      164.44      8.88 o 
  11  16   0      153.30      155.09      8.97 o 
  12  16   0      269.95      298.55     16.06 o 
  13  16   0        2.29        3.60      7.13 o 
  14  16   0        0.10        1.80      6.15 o 
  15  16   0       46.87       50.92     13.31 o 
  16  16   0      105.75       96.38     13.63 o 
  17  16   0      114.42      137.45     16.63 o 
  18  16   0       44.65       34.78     20.53 o 
   1  17   0      413.06      423.15      7.13 o 
   2  17   0        0.30        2.69      1.78 o 
   3  17   0      855.42      870.10     11.95 o 
   4  17   0      145.67      101.01      4.81 o 
   5  17   0      336.05      243.34      8.31 o 
   6  17   0       65.33       89.50      5.57 o 
   7  17   0       11.45        6.41      3.39 o 
   8  17   0       17.81       13.64      4.19 o 
   9  17   0       25.29       22.93      5.15 o 
  10  17   0       10.73       13.66     11.64 o 
  11  17   0        2.81       -3.63      3.63 o 
  12  17   0       23.80        8.08      4.92 o 
  13  17   0       20.74       17.86      7.92 o 
  14  17   0      118.37      136.92     15.39 o 
  15  17   0       42.62       37.27      9.73 o 
  16  17   0        0.75        1.35      7.43 o 
  17  17   0        4.73        7.68     10.06 o 
   0  18   0     3197.52     3070.92     40.46 o 
   1  18   0     1375.66     1318.99     17.62 o 
   2  18   0      315.60      299.35      7.79 o 
   3  18   0      159.99      147.08      7.03 o 
   4  18   0      764.24      779.01     16.21 o 
   5  18   0       28.87       28.02      4.66 o 
   6  18   0        0.15        1.21      3.99 o 
   7  18   0        0.06        6.07      2.75 o 
   8  18   0      536.89      503.10     12.69 o 
   9  18   0        9.95        9.71      4.46 o 
  10  18   0        0.07       -4.02      4.02 o 
  11  18   0       13.09       11.72      5.79 o 
  12  18   0       89.06      116.20     10.62 o 
  13  18   0      149.17      138.93     12.95 o 
  14  18   0      321.42      269.74     17.16 o 
  15  18   0        0.55       -3.36      8.49 o 
  16  18   0       43.86       51.43     15.09 o 
  17  18   0       34.91       38.84     10.76 o 
   1  19   0       67.34       77.01      4.91 o 
   2  19   0      156.93      151.71     11.24 o 
   3  19   0      550.36      506.77     13.08 o 
   4  19   0      772.79      811.35     16.96 o 
   5  19   0     1846.58     1734.94     27.25 o 
   6  19   0       30.71       35.23      5.23 o 
   7  19   0       44.44       48.07      5.09 o 
   8  19   0       46.92       44.36      5.83 o 
   9  19   0        0.34        4.92      4.61 o 
  10  19   0       38.65       41.95      6.20 o 
  11  19   0        7.37       11.46      6.25 o 
  12  19   0      195.57      182.03     12.52 o 
  13  19   0      284.99      267.68     17.11 o 
  14  19   0      134.23      110.96     38.41 o 
  15  19   0       30.33       15.74      9.46 o 
  16  19   0       81.55       50.12     20.27 o 
   0  20   0      505.71      530.77     28.61 o 
   1  20   0       17.02       17.97      4.75 o 
   2  20   0      455.98      450.91     12.64 o 
   3  20   0       25.75       36.13      4.87 o 
   4  20   0      108.24       89.71      6.81 o 
   5  20   0      105.61      127.09      7.42 o 
   6  20   0      181.00      186.13      8.81 o 
   7  20   0        7.81       14.07      5.35 o 
   8  20   0       81.80       79.93      7.42 o 
   9  20   0      258.87      277.56     12.76 o 
  10  20   0      216.64      232.66     13.31 o 
  11  20   0        1.33        1.42      5.81 o 
  12  20   0       94.51       99.50     10.48 o 
  13  20   0       24.58       39.13     22.04 o 
  14  20   0      180.73      199.99     17.92 o 
  15  20   0       49.99       54.40     11.77 o 
  16  20   0        2.23       17.72     10.21 o 
   1  21   0       11.28       13.92      7.48 o 
   2  21   0      330.50      334.93     12.35 o 
   3  21   0      364.59      356.38     14.08 o 
   4  21   0      104.53       91.56      7.60 o 
   5  21   0      276.11      248.63     11.27 o 
   6  21   0       23.54       30.64      6.27 o 
   7  21   0      231.69      221.69     10.74 o 
   8  21   0       47.97       47.36      8.23 o 
   9  21   0       18.01       21.30      6.62 o 
  10  21   0      114.36       97.16     12.89 o 
  11  21   0       69.07       86.05      9.74 o 
  12  21   0      143.12      150.96     16.28 o 
  13  21   0       32.56       40.44     13.97 o 
  14  21   0      142.85      179.97     17.79 o 
  15  21   0        0.64       -5.86     10.20 o 
   0  22   0       24.76       47.55     20.41 o 
   1  22   0       47.45       54.36     12.86 o 
   2  22   0      416.94      453.14     18.00 o 
   3  22   0       36.24       45.48      6.16 o 
   4  22   0      687.13      688.36     28.03 o 
   5  22   0       20.17       23.75      5.90 o 
   6  22   0      517.65      577.12     15.48 o 
   7  22   0      257.20      290.34     14.09 o 
   8  22   0        2.75       -4.37      5.21 o 
   9  22   0      155.33      206.09     19.54 o 
  10  22   0        8.19        6.65      8.18 o 
  11  22   0       22.64        3.29      7.85 o 
  12  22   0      160.27      152.55     15.71 o 
  13  22   0      116.15      137.41     15.64 o 
  14  22   0       75.86       84.52     13.48 o 
   1  23   0      881.90      884.17     25.94 o 
   2  23   0        1.08        1.44      7.12 o 
   3  23   0      141.43      145.80     11.83 o 
   4  23   0        0.01       14.13      7.35 o 
   5  23   0       21.28       18.45      5.38 o 
   6  23   0       77.03       89.04      9.06 o 
   7  23   0      701.28      720.00     21.90 o 
   8  23   0       24.47       15.06      8.51 o 
   9  23   0      551.84      595.82     21.24 o 
  10  23   0       20.86        1.08     15.63 o 
  11  23   0       26.78       38.78     10.19 o 
  12  23   0       27.51       18.54      7.94 o 
  13  23   0        0.44       13.67      8.00 o 
  14  23   0       34.98      144.42     27.95 o 
   0  24   0       69.72      208.65     28.77 o 
   1  24   0       66.53       84.81     11.87 o 
   2  24   0      336.22      329.99     23.19 o 
   3  24   0       89.54      103.86     12.64 o 
   4  24   0       83.34       95.37     12.47 o 
   6  24   0        3.15       -1.93      6.39 o 
   7  24   0        3.92       -1.47     10.88 o 
   8  24   0      424.80      454.22     35.80 o 
   9  24   0      141.23      142.03     15.66 o 
  10  24   0       54.89       72.43     13.99 o 
  11  24   0       32.80       17.79      8.30 o 
  12  24   0      104.44       84.61     11.97 o 
  13  24   0       38.07       45.17     23.47 o 
   1  25   0       29.55       31.00      9.34 o 
   2  25   0      288.33      331.18     17.31 o 
   3  25   0        8.20       21.28     13.34 o 
   4  25   0       44.81       74.72     14.29 o 
   5  25   0       27.29       20.51     10.39 o 
   6  25   0       17.60       13.97     16.94 o 
   7  25   0       56.40       54.78     13.44 o 
   8  25   0       71.92      101.48     35.09 o 
   9  25   0       30.51       24.41     10.35 o 
  10  25   0        8.62      -10.81     17.55 o 
  11  25   0        0.00      -15.91     15.91 o 
   0  26   0      388.98      377.76     32.07 o 
   1  26   0      105.21      132.83     18.51 o 
   2  26   0        0.06       -2.27      7.81 o 
   3  26   0      182.79      211.86     14.64 o 
   4  26   0      155.02      236.52     25.99 o 
   5  26   0       34.66       41.86     19.98 o 
   6  26   0      440.73      511.19     55.59 o 
   7  26   0       79.73      130.05     16.77 o 
   8  26   0      891.07      864.99     36.29 o 
   9  26   0      207.23      207.79     19.07 o 
  10  26   0       50.42       19.28     19.61 o 
  11  26   0        0.01      -10.08     16.66 o 
   1  27   0       49.23       58.80     16.03 o 
   2  27   0       57.13       44.93     11.21 o 
   3  27   0        4.43       27.86     23.01 o 
   4  27   0        0.02       -7.11      9.42 o 
   5  27   0       67.36      125.69     27.05 o 
   6  27   0      460.24      498.75     39.08 o 
   7  27   0     1263.95     1362.26     48.47 o 
   8  27   0       28.49       36.05     12.25 o 
   9  27   0      166.25      170.84     40.03 o 
  10  27   0       55.00       61.99     23.12 o 
   0  28   0        3.16      -11.58     13.68 o 
   1  28   0        4.96       -7.42      8.77 o 
   2  28   0        1.45       12.99     23.28 o 
   3  28   0       54.48       79.94     20.23 o 
   4  28   0       26.57       12.96     11.68 o 
   5  28   0       80.89      129.21     17.64 o 
   6  28   0        2.80       -6.43      8.65 o 
   7  28   0        5.07        3.17      9.95 o 
   8  28   0      132.76      182.81     41.77 o 
   1  29   0        4.24        4.80     17.42 o 
   2  29   0       48.55       50.10     14.11 o 
   3  29   0        4.59       13.88     11.54 o 
   4  29   0       14.98       31.03     14.56 o 
   5  29   0        4.95       18.06     24.75 o 
   6  29   0       95.33      112.58     17.36 o 
   7  29   0       38.01       36.38     12.78 o 
   0  30   0       23.53       16.69     16.85 o 
   1  30   0       35.09       27.43     12.39 o 
   2  30   0       75.81       87.06     16.38 o 
   3  30   0        2.64       12.92     12.24 o 
   4  30   0      115.36      134.71     18.71 o 
 -21   1   1       52.85       56.51      9.63 o 
 -20   1   1       49.63       42.40      8.47 o 
 -19   1   1      114.13      116.17     10.63 o 
 -18   1   1      165.81      171.64     11.55 o 
 -17   1   1       38.24       48.08      7.18 o 
 -16   1   1       42.86       34.96      6.55 o 
 -15   1   1      250.96      211.78     10.84 o 
 -14   1   1      154.93      152.64      8.88 o 
 -13   1   1      305.79      309.40      9.11 o 
 -12   1   1      406.97      386.07     12.43 o 
 -11   1   1        0.09        2.99      1.57 o 
 -10   1   1      408.53      371.14      5.77 o 
  -9   1   1      304.23      289.81      4.16 o 
  -8   1   1      584.11      539.74      5.65 o 
  -7   1   1      281.47      344.20      4.05 o 
  -6   1   1     1585.68     1552.94     11.14 o 
  -5   1   1     1522.76     1536.15     10.69 o 
  -4   1   1      787.40      812.73      6.07 o 
  -3   1   1      389.31      418.56      3.68 o 
  -2   1   1        8.70       14.95      0.63 o 
  -1   1   1     2401.13     2057.63     71.74 o 
   0   1   1     5997.95     6176.25     96.46 o 
   1   1   1      841.19      857.34      6.20 o 
   2   1   1      545.70      507.98      4.73 o 
   3   1   1    49135.34    50146.35    419.61 o 
   4   1   1    24985.42    25580.87    172.36 o 
   5   1   1      103.43      110.56      2.40 o 
   6   1   1     2248.12     2421.30     18.18 o 
   7   1   1       12.97       18.24      1.22 o 
   8   1   1       92.19       89.77      2.41 o 
   9   1   1       20.93       17.72      1.43 o 
  10   1   1      820.78      830.54     10.42 o 
  11   1   1      575.52      557.47      8.53 o 
  12   1   1        9.14       12.18      2.17 o 
  13   1   1       68.61       58.12      5.89 o 
  14   1   1       32.65       41.52      5.48 o 
  15   1   1      324.02      274.95     12.03 o 
  16   1   1      143.37      124.46     10.81 o 
  17   1   1       46.58       44.79      7.09 o 
  18   1   1       21.74       20.67      6.58 o 
  19   1   1      144.34      150.90     11.58 o 
  20   1   1        3.59       -3.63      5.51 o 
  21   1   1       78.99       80.24     10.20 o 
 -21   2   1       35.73       19.91      7.66 o 
 -20   2   1       32.74       28.80      7.51 o 
 -19   2   1      427.14      415.62     17.29 o 
 -18   2   1        4.82       -0.34      5.19 o 
 -17   2   1      177.90      184.71     11.09 o 
 -16   2   1       21.19       17.84      5.53 o 
 -15   2   1      105.69      108.53      8.41 o 
 -14   2   1       81.54       85.77      7.23 o 
 -13   2   1        2.57        2.04      2.15 o 
 -12   2   1        4.93        6.12      2.34 o 
 -11   2   1     1351.67     1242.56     15.99 o 
 -10   2   1      952.59      961.22      9.77 o 
  -9   2   1     2542.68     2674.79     20.30 o 
  -8   2   1        7.07        1.34      0.74 o 
  -7   2   1      440.45      410.23      4.34 o 
  -6   2   1        1.38        1.45      0.60 o 
  -5   2   1     1665.46     1586.82     11.73 o 
  -4   2   1     1575.01     1575.56     10.89 o 
  -3   2   1    14147.86    14554.48     99.24 o 
  -2   2   1    18439.25    19060.61    119.62 o 
  -1   2   1    15503.83    15594.22    118.11 o 
   0   2   1      366.93      356.75      3.64 o 
   1   2   1     6892.56     7001.80     41.78 o 
   2   2   1     4375.44     4634.82     30.31 o 
   3   2   1    10342.59    10995.97     79.90 o 
   4   2   1    13456.90    14372.17     89.81 o 
   5   2   1      321.52      353.61      4.38 o 
   6   2   1    18558.29    19916.20    143.95 o 
   7   2   1      366.32      375.33      4.73 o 
   8   2   1       33.65       88.98      2.44 o 
   9   2   1       52.97       43.13      1.95 o 
  10   2   1       95.93      111.86      3.65 o 
  11   2   1       78.18       79.24      4.89 o 
  12   2   1     1732.78     1683.90     21.94 o 
  13   2   1      129.29      155.62     10.01 o 
  14   2   1      192.08      213.38     12.31 o 
  15   2   1       29.66       26.07      5.68 o 
  16   2   1      580.61      583.99     18.11 o 
  17   2   1      133.14      114.98      9.53 o 
  18   2   1        7.17        5.02      5.39 o 
  19   2   1       37.32       38.24      7.68 o 
  20   2   1      140.01      139.71     11.80 o 
  21   2   1       18.06       13.75      7.18 o 
 -21   3   1      116.09      109.00     12.88 o 
 -20   3   1       87.03       70.23      9.49 o 
 -19   3   1      167.81      158.54     11.79 o 
 -18   3   1      193.89      162.15     11.48 o 
 -17   3   1      100.07       74.58      8.03 o 
 -16   3   1       85.97       88.73      8.44 o 
 -15   3   1       16.69       26.03      5.89 o 
 -14   3   1      417.46      382.34     13.20 o 
 -13   3   1      129.96      135.90      6.21 o 
 -12   3   1        0.08        1.22      2.19 o 
 -11   3   1       93.47       74.88      3.32 o 
 -10   3   1      104.97      101.67      3.13 o 
  -9   3   1       18.27       15.84      1.31 o 
  -8   3   1      548.21      591.54      5.57 o 
  -7   3   1      704.46      818.62      7.42 o 
  -6   3   1      606.75      688.54      6.31 o 
  -5   3   1      341.33      404.13      4.18 o 
  -4   3   1     6568.37     6960.96     43.31 o 
  -3   3   1     4810.23     4806.22     27.78 o 
  -2   3   1     3312.76     3480.42     21.29 o 
  -1   3   1     1939.52     1979.17     13.17 o 
   0   3   1    16881.42    17535.20    115.37 o 
   1   3   1     1260.93     1348.32     11.39 o 
   2   3   1     3138.73     3205.34     20.98 o 
   3   3   1    16694.01    17391.80    110.91 o 
   4   3   1     3903.34     4385.43     27.11 o 
   5   3   1      145.01      176.13      2.89 o 
   6   3   1      465.14      525.63      6.05 o 
   7   3   1     2032.21     2396.07     22.40 o 
   8   3   1       14.12       16.74      1.33 o 
   9   3   1      248.11      238.12      4.15 o 
  10   3   1       33.70       28.81      2.22 o 
  11   3   1      824.92      781.32     11.35 o 
  12   3   1       76.19       92.67      5.46 o 
  13   3   1      130.57      132.90      7.61 o 
  14   3   1      345.82      319.69     12.28 o 
  15   3   1      691.81      586.84     17.27 o 
  16   3   1      107.00       96.82      8.84 o 
  17   3   1       21.95       25.72      6.43 o 
  18   3   1        7.12       11.47      5.77 o 
  19   3   1      224.05      240.56     13.81 o 
  20   3   1       28.74       19.24      7.19 o 
  21   3   1       97.15       74.98     10.14 o 
 -21   4   1        0.03        2.00      9.28 o 
 -20   4   1       33.48       17.96      7.91 o 
 -19   4   1       45.45       40.54      7.87 o 
 -18   4   1       26.77       28.30      7.01 o 
 -17   4   1       38.13       31.33      6.54 o 
 -16   4   1      363.74      343.07     14.26 o 
 -15   4   1        2.60        4.15      4.35 o 
 -14   4   1        8.80        8.97      5.35 o 
 -13   4   1       10.05        8.89      3.69 o 
 -12   4   1       13.05       25.33      2.63 o 
 -11   4   1      198.10      213.51      5.27 o 
 -10   4   1      560.40      568.20      7.47 o 
  -9   4   1      242.54      236.22      4.32 o 
  -8   4   1        0.18        0.93      0.70 o 
  -7   4   1       17.90       14.71      1.05 o 
  -6   4   1     2451.73     2639.24     17.55 o 
  -5   4   1      180.58      146.91      2.21 o 
  -4   4   1      248.84      279.81      2.99 o 
  -3   4   1      337.67      337.39      3.13 o 
  -2   4   1     2321.43     2506.03     16.60 o 
  -1   4   1     2649.02     2725.38     18.54 o 
   0   4   1       14.48       10.37      0.81 o 
   1   4   1     7284.66     7584.31     44.61 o 
   2   4   1     5693.89     5788.82     38.87 o 
   3   4   1      475.15      517.89      4.70 o 
   4   4   1     6317.92     6802.61     42.97 o 
   5   4   1     4409.58     4672.67     31.36 o 
   6   4   1      136.37      185.33      3.16 o 
   7   4   1      777.65      809.48      8.31 o 
   8   4   1        3.41        8.15      1.10 o 
   9   4   1        9.35        8.62      1.50 o 
  10   4   1      973.23      953.19     10.98 o 
  11   4   1      736.19      741.97     10.37 o 
  12   4   1      191.94      202.85      8.00 o 
  13   4   1       77.48       77.05      5.94 o 
  14   4   1      124.36      132.09     15.68 o 
  15   4   1       26.39       29.23      5.90 o 
  16   4   1       85.77       80.59      8.00 o 
  17   4   1       47.32       46.66      7.19 o 
  18   4   1       57.83       57.50      8.24 o 
  19   4   1        6.18       -1.07      5.40 o 
  20   4   1      110.96       99.93     10.44 o 
  21   4   1       23.27       19.77      8.08 o 
 -21   5   1       84.16       87.49     12.00 o 
 -20   5   1        0.12        0.90      7.00 o 
 -19   5   1      137.05      115.81     12.24 o 
 -18   5   1      184.85      180.36     11.62 o 
 -17   5   1      113.06      132.24     10.19 o 
 -16   5   1     1191.96     1139.71     26.01 o 
 -15   5   1        9.93       21.03      5.33 o 
 -14   5   1      335.43      316.02     12.25 o 
 -13   5   1       12.12       11.92      2.49 o 
 -12   5   1      456.64      463.93      9.15 o 
 -11   5   1        7.17        9.63      1.86 o 
 -10   5   1      544.23      552.21      8.72 o 
  -9   5   1      774.99      810.16      8.70 o 
  -8   5   1      705.99      663.77      6.15 o 
  -7   5   1       18.79       31.57      1.35 o 
  -6   5   1      469.26      408.66      4.12 o 
  -5   5   1      423.02      439.84      4.14 o 
  -4   5   1      131.34      127.50      1.79 o 
  -3   5   1     3008.57     2989.65     17.56 o 
  -2   5   1     4927.05     5011.86     28.27 o 
  -1   5   1    10854.63    11442.17     65.77 o 
   0   5   1       20.62       13.36      0.77 o 
   1   5   1      970.48     1062.18      7.63 o 
   2   5   1       81.59       93.35      1.82 o 
   3   5   1      220.85      199.99      2.78 o 
   4   5   1      397.20      366.00      4.21 o 
   5   5   1     2324.58     2497.62     17.51 o 
   6   5   1       41.20       48.65      1.65 o 
   7   5   1      821.83      858.33      7.84 o 
   8   5   1     1115.64     1157.55      9.97 o 
   9   5   1      711.59      712.06      8.49 o 
  10   5   1     2172.59     2241.97     22.19 o 
  11   5   1       52.78       57.60      3.18 o 
  12   5   1      628.77      656.70     12.42 o 
  13   5   1     1335.48     1402.51     24.29 o 
  14   5   1        0.02       -2.38      4.59 o 
  15   5   1       38.91       43.92      6.28 o 
  16   5   1        4.59        1.78      4.34 o 
  17   5   1       79.25       84.58      8.61 o 
  18   5   1       48.23       51.50      7.55 o 
  19   5   1      142.46      133.55     11.08 o 
  20   5   1        4.99        2.06      5.86 o 
 -21   6   1      123.95      132.98     13.69 o 
 -20   6   1       19.34       18.11      8.02 o 
 -19   6   1      143.65      160.93     13.83 o 
 -18   6   1        4.84        2.34      5.48 o 
 -17   6   1        1.01        1.84      4.73 o 
 -16   6   1      138.79      148.48     10.14 o 
 -15   6   1      392.24      357.50     13.73 o 
 -14   6   1      207.37      188.48      8.10 o 
 -13   6   1      141.34      139.69      6.70 o 
 -12   6   1      509.16      480.25     10.79 o 
 -11   6   1      362.36      345.93      9.25 o 
 -10   6   1       68.69       66.08      2.93 o 
  -9   6   1      788.14      783.61      8.06 o 
  -8   6   1        0.02       -0.14      0.84 o 
  -7   6   1       73.47       61.10      1.90 o 
  -6   6   1      108.18      101.32      2.09 o 
  -5   6   1       26.56       32.86      1.14 o 
  -4   6   1        8.85        4.51      0.64 o 
  -3   6   1     4860.82     5221.77     29.89 o 
  -2   6   1      840.72      926.97      6.87 o 
  -1   6   1     3744.47     3900.30     22.35 o 
   0   6   1      276.39      241.78      2.75 o 
   1   6   1      643.52      664.85      5.56 o 
   2   6   1       67.03       89.77      1.72 o 
   3   6   1     3736.31     3863.98     23.74 o 
   4   6   1      671.36      667.94      5.94 o 
   5   6   1      172.31      144.29      2.78 o 
   6   6   1       85.27      118.84      2.49 o 
   7   6   1      621.88      647.35      6.64 o 
   8   6   1      832.56      918.07      8.62 o 
   9   6   1      381.48      373.19      6.09 o 
  10   6   1      147.38      141.75      3.85 o 
  11   6   1        5.35        7.44      2.38 o 
  12   6   1     2151.27     1953.48     27.07 o 
  13   6   1     1341.78     1332.17     23.70 o 
  14   6   1       12.03       10.42      4.11 o 
  15   6   1       11.10        8.67      4.60 o 
  16   6   1       69.00       60.41      7.42 o 
  17   6   1        0.62        3.49      4.92 o 
  18   6   1      209.17      203.72     12.26 o 
  19   6   1       42.01       38.47      7.86 o 
  20   6   1      144.02      167.95     12.65 o 
 -20   7   1        2.67        0.74      6.74 o 
 -19   7   1       11.84        6.44      7.02 o 
 -18   7   1        9.32       -0.32      6.21 o 
 -17   7   1      144.50      139.41     11.82 o 
 -16   7   1      495.00      488.25     18.91 o 
 -15   7   1      733.84      690.85     21.92 o 
 -14   7   1        0.06        2.05      2.72 o 
 -13   7   1        5.07        5.81      3.71 o 
 -12   7   1        8.68       19.86      2.81 o 
 -11   7   1       60.34       62.89      3.75 o 
 -10   7   1      514.76      487.43      7.50 o 
  -9   7   1      145.32      169.68      3.61 o 
  -8   7   1      286.59      292.34      4.35 o 
  -7   7   1     1264.86     1512.70     11.07 o 
  -6   7   1     2083.28     2129.81     13.56 o 
  -5   7   1     2657.28     3016.73     18.39 o 
  -4   7   1      742.83      744.40      5.80 o 
  -3   7   1     8136.60     8913.57     57.20 o 
  -2   7   1      550.22      626.56      4.96 o 
  -1   7   1      582.81      600.86      5.00 o 
   0   7   1     3559.06     3743.30     21.98 o 
   1   7   1      231.75      268.75      3.30 o 
   2   7   1      117.41      126.03      2.16 o 
   3   7   1      275.30      329.61      3.81 o 
   4   7   1        0.28        9.02      0.89 o 
   5   7   1     6402.55     7127.50     46.88 o 
   6   7   1     1254.72     1301.73     10.58 o 
   7   7   1      649.65      722.82      7.49 o 
   8   7   1      203.09      218.82      3.85 o 
   9   7   1     2216.97     2259.30     19.85 o 
  10   7   1        0.17        1.34      1.50 o 
  11   7   1       20.63       13.64      2.14 o 
  12   7   1      183.82      182.18      8.02 o 
  13   7   1      937.97      939.51     19.35 o 
  14   7   1      613.87      544.62     15.99 o 
  15   7   1       12.00        6.34      4.35 o 
  16   7   1        2.66       14.28      5.19 o 
  17   7   1       54.61       51.71     10.71 o 
  18   7   1        4.70        4.97      5.53 o 
  19   7   1        2.16       -2.16      5.42 o 
  20   7   1       32.69       16.81      7.78 o 
 -20   8   1      125.59      140.00     13.65 o 
 -19   8   1        1.78       -0.41      6.33 o 
 -18   8   1       42.66       44.89     15.76 o 
 -17   8   1        0.13       -4.87      4.87 o 
 -16   8   1        5.99       13.33      5.86 o 
 -15   8   1       17.44       35.26      8.29 o 
 -14   8   1        3.52        6.11      3.44 o 
 -13   8   1      192.52      200.78      9.45 o 
 -12   8   1      548.33      507.41      9.88 o 
 -11   8   1      451.47      453.52      8.99 o 
 -10   8   1      434.54      433.44      7.50 o 
  -9   8   1       34.33       28.68      1.96 o 
  -8   8   1        2.17        4.19      0.97 o 
  -7   8   1     1527.23     1499.51     10.35 o 
  -6   8   1      614.03      735.38      6.39 o 
  -5   8   1       97.00      112.55      2.11 o 
  -4   8   1      700.40      853.69      6.82 o 
  -3   8   1      327.15      379.18      3.66 o 
  -2   8   1     1444.48     1581.08     10.35 o 
  -1   8   1       96.86      111.06      2.02 o 
   0   8   1      202.19      242.13      3.03 o 
   1   8   1      373.30      428.78      4.71 o 
   2   8   1     2203.40     2465.59     15.82 o 
   3   8   1      745.78      825.38      7.11 o 
   4   8   1      647.75      717.26      6.80 o 
   5   8   1     4361.59     4815.82     40.65 o 
   6   8   1       93.50       95.22      2.46 o 
   7   8   1      229.81      307.74      4.50 o 
   8   8   1      472.27      472.55      7.19 o 
   9   8   1      437.78      415.40      6.66 o 
  10   8   1       19.43       10.18      1.81 o 
  11   8   1       23.36       29.42      2.85 o 
  12   8   1      168.88      184.45     19.87 o 
  13   8   1       64.95       57.29      6.87 o 
  14   8   1      182.54      183.23     11.93 o 
  15   8   1        4.12        1.35      4.07 o 
  16   8   1        7.24        9.56      4.98 o 
  17   8   1        2.95        3.43      4.75 o 
  18   8   1       12.73       11.17      5.77 o 
  19   8   1       75.20       59.19     15.24 o 
  20   8   1        1.51       -7.79      7.79 o 
 -20   9   1       11.80       10.50      7.18 o 
 -19   9   1        0.13        0.34      6.35 o 
 -18   9   1       97.71       88.48     10.88 o 
 -17   9   1        3.09       -1.27      5.06 o 
 -16   9   1        6.02        3.27      5.31 o 
 -15   9   1      664.55      651.70     18.39 o 
 -14   9   1       14.13        7.66      3.85 o 
 -13   9   1        0.45       -3.16      3.16 o 
 -12   9   1     2428.73     2365.26     26.20 o 
 -11   9   1      173.13      176.15      5.97 o 
 -10   9   1       35.48       43.20      3.10 o 
  -9   9   1      707.67      682.62      8.55 o 
  -8   9   1     1393.71     1391.42     11.36 o 
  -7   9   1      303.56      308.03      4.04 o 
  -6   9   1     5356.85     5626.68     39.78 o 
  -5   9   1     1009.57     1255.99      9.10 o 
  -4   9   1     4196.27     4431.68     26.92 o 
  -3   9   1      562.81      538.35      4.60 o 
  -2   9   1      245.62      354.98      3.88 o 
  -1   9   1     1069.44     1007.62      7.55 o 
   0   9   1      260.81      373.07      4.07 o 
   1   9   1     1734.14     1931.29     13.47 o 
   2   9   1     6791.89     7171.40     44.63 o 
   3   9   1      359.75      359.56      4.41 o 
   4   9   1     1302.35     1338.72     10.87 o 
   5   9   1       33.12       16.05      1.31 o 
   6   9   1      849.95      899.88      8.23 o 
   7   9   1      318.35      259.36      4.23 o 
   8   9   1      705.80      712.35      9.02 o 
   9   9   1     2921.88     2877.49     25.78 o 
  10   9   1     1495.54     1337.07     15.59 o 
  11   9   1        8.33        8.53      3.08 o 
  12   9   1      101.23      128.29      8.82 o 
  13   9   1        0.47        8.41      4.55 o 
  14   9   1       12.31       15.58      3.71 o 
  15   9   1      218.08      215.06     11.03 o 
  16   9   1        5.12       10.65      4.91 o 
  17   9   1       26.21        9.52      6.16 o 
  18   9   1      180.12      195.21     25.68 o 
  19   9   1      415.97      456.65     26.82 o 
  20   9   1       47.41       38.09     11.87 o 
 -20  10   1       58.85       57.80     10.10 o 
 -19  10   1        0.90        1.04      6.15 o 
 -18  10   1      143.31      129.71     12.34 o 
 -17  10   1       28.77       37.71      8.09 o 
 -16  10   1       33.91       35.77      7.36 o 
 -15  10   1        9.25        7.22      4.30 o 
 -14  10   1        3.43        2.33      3.07 o 
 -13  10   1     1241.74     1222.03     19.81 o 
 -12  10   1       18.93       24.65      3.23 o 
 -11  10   1     1878.97     1812.27     20.76 o 
 -10  10   1      216.45      191.13      5.26 o 
  -9  10   1        2.54        8.35      1.67 o 
  -8  10   1      739.69      705.82      7.68 o 
  -7  10   1      769.79      800.03      7.73 o 
  -6  10   1      188.35      237.64      3.60 o 
  -5  10   1      871.26      943.29      7.58 o 
  -4  10   1     1057.35     1273.42      9.58 o 
  -3  10   1      490.95      419.87      4.33 o 
  -2  10   1      507.54      556.20      5.34 o 
  -1  10   1      184.60      180.61      2.74 o 
   0  10   1      159.99      229.46      3.25 o 
   1  10   1       75.00       58.66      1.80 o 
   2  10   1     1329.63     1475.84     11.18 o 
   3  10   1      327.63      327.32      4.09 o 
   4  10   1     1533.66     1618.44     12.31 o 
   5  10   1      613.11      630.46      6.90 o 
   6  10   1     1231.28     1264.79     10.63 o 
   7  10   1        7.07        5.39      1.15 o 
   8  10   1     1100.52     1126.62     11.85 o 
   9  10   1     1370.57     1282.30     13.76 o 
  10  10   1      379.78      368.69      7.10 o 
  11  10   1      123.02      101.87      9.67 o 
  12  10   1        6.16       17.85      4.34 o 
  13  10   1      230.39      211.35     10.46 o 
  14  10   1      335.90      327.98     14.35 o 
  15  10   1        1.46        2.61      4.03 o 
  16  10   1       99.84       96.87     23.83 o 
  17  10   1       48.73       57.22     11.59 o 
  18  10   1        9.48       10.46      8.22 o 
  19  10   1      200.59      206.60     19.33 o 
  20  10   1        0.75        6.94     10.05 o 
 -20  11   1        5.03       -4.88      8.23 o 
 -19  11   1        3.04       -1.94      5.83 o 
 -18  11   1      186.66      185.97     13.82 o 
 -17  11   1        2.37        0.72      5.03 o 
 -16  11   1      112.20       98.44     10.22 o 
 -15  11   1      161.85      178.89     11.93 o 
 -14  11   1      129.71      145.86     11.10 o 
 -13  11   1      369.89      361.17     12.24 o 
 -12  11   1      509.29      484.46     15.31 o 
 -11  11   1      102.20      106.33      4.73 o 
 -10  11   1      256.36      252.12      6.39 o 
  -9  11   1      991.22      972.72     11.44 o 
  -8  11   1      725.64      738.07      8.66 o 
  -7  11   1     1788.28     1876.49     14.89 o 
  -6  11   1      181.53      174.45      3.17 o 
  -5  11   1      773.71      838.26      7.89 o 
  -4  11   1      263.24      248.55      3.25 o 
  -3  11   1      133.00      105.47      2.18 o 
  -2  11   1      368.07      400.12      4.42 o 
  -1  11   1     1840.68     2018.95     14.39 o 
   0  11   1       35.75       26.14      1.38 o 
   1  11   1      424.67      542.92      5.77 o 
   2  11   1        0.37        0.03      0.59 o 
   3  11   1      356.86      375.83      4.72 o 
   4  11   1      727.23      824.36      7.56 o 
   5  11   1       41.74       55.35      2.29 o 
   6  11   1       16.33       20.27      1.91 o 
   7  11   1      240.53      268.12      5.53 o 
   8  11   1        8.89        9.19      1.59 o 
   9  11   1       42.55       45.83      2.70 o 
  10  11   1     1314.31     1268.06     19.88 o 
  11  11   1        0.96        4.93      3.16 o 
  12  11   1       33.08       46.21      4.73 o 
  13  11   1      226.80      240.34      9.73 o 
  14  11   1       28.30       26.14      5.20 o 
  15  11   1       12.05       19.14      8.37 o 
  16  11   1        4.86        9.36      7.92 o 
  17  11   1      105.57      134.86     15.28 o 
  18  11   1       20.02       13.25      9.42 o 
  19  11   1      530.62      567.29     29.73 o 
 -19  12   1       81.69       92.22     15.31 o 
 -18  12   1        7.67        8.20      9.08 o 
 -17  12   1        8.86       11.40      6.97 o 
 -16  12   1        7.54       12.25      6.95 o 
 -15  12   1       55.84       62.94      9.47 o 
 -14  12   1       21.76       11.13      5.73 o 
 -13  12   1       23.62       18.23      7.00 o 
 -12  12   1        0.24        1.00      2.77 o 
 -11  12   1       14.89       15.29      2.96 o 
 -10  12   1      273.85      297.22      7.06 o 
  -9  12   1      246.22      237.91      5.81 o 
  -8  12   1      728.39      758.90     11.74 o 
  -7  12   1     1036.25     1126.41     11.46 o 
  -6  12   1       94.63       78.81      2.57 o 
  -5  12   1      311.46      272.37      4.16 o 
  -4  12   1      203.16      240.25      3.82 o 
  -3  12   1      234.40      211.85      3.19 o 
  -2  12   1      188.41      190.09      3.08 o 
  -1  12   1     1083.05     1269.03     10.07 o 
   0  12   1      105.09       71.32      2.15 o 
   1  12   1      541.87      552.11      6.25 o 
   2  12   1      247.32      269.94      4.23 o 
   3  12   1       12.30       16.52      1.41 o 
   4  12   1       19.97       26.27      1.60 o 
   5  12   1      187.05      185.37      4.09 o 
   6  12   1      198.01      223.56      4.62 o 
   7  12   1      151.19      139.19      3.85 o 
   8  12   1      198.24      209.60      4.81 o 
   9  12   1      247.03      239.71      6.23 o 
  10  12   1      182.79      162.04      6.97 o 
  11  12   1      261.87      258.94     11.24 o 
  12  12   1       76.86       82.01      7.06 o 
  13  12   1      105.57      104.71     11.78 o 
  14  12   1      138.93      147.67     12.41 o 
  15  12   1        3.61        0.29      6.37 o 
  16  12   1       59.14       45.97     11.00 o 
  17  12   1       10.34       13.08     12.75 o 
  18  12   1      250.47      239.87     19.53 o 
  19  12   1       62.52       77.68     18.18 o 
 -19  13   1       59.16       51.97     12.62 o 
 -18  13   1      131.68      135.52     18.56 o 
 -17  13   1       67.51       70.36     15.54 o 
 -16  13   1      345.09      341.92     19.03 o 
 -15  13   1        5.03        2.54      8.21 o 
 -14  13   1      795.73      810.87     24.11 o 
 -13  13   1        1.31       -1.25      4.12 o 
 -12  13   1       53.11       54.42      5.49 o 
 -11  13   1       64.50       81.69      8.31 o 
 -10  13   1      352.76      365.32      9.58 o 
  -9  13   1      313.44      286.96      6.69 o 
  -8  13   1      674.61      667.46     11.67 o 
  -7  13   1      592.23      551.02      8.80 o 
  -6  13   1      516.75      559.16      7.85 o 
  -5  13   1      141.27      140.59      3.75 o 
  -4  13   1      506.83      480.59      5.81 o 
  -3  13   1      198.73      222.45      3.55 o 
  -2  13   1       38.31       59.89      2.22 o 
  -1  13   1     2681.41     2678.58     19.40 o 
   0  13   1      106.14       95.59      2.73 o 
   1  13   1      148.15      100.28      2.86 o 
   2  13   1       12.19        9.38      1.47 o 
   3  13   1     3089.58     3092.56     22.17 o 
   4  13   1       49.27       51.92      2.28 o 
   5  13   1      387.93      401.88      6.03 o 
   6  13   1      226.94      248.09      5.02 o 
   7  13   1      401.91      406.87      6.67 o 
   8  13   1       90.22       87.40      3.51 o 
   9  13   1      793.47      785.93     15.80 o 
  10  13   1       75.55       83.93      6.77 o 
  11  13   1      916.45      942.98     27.37 o 
  12  13   1      499.56      469.20     16.47 o 
  13  13   1      751.34      740.62     25.08 o 
  14  13   1      148.54      127.59     12.98 o 
  15  13   1       87.58       99.77     13.01 o 
  16  13   1        0.00       -0.57      7.08 o 
  17  13   1      257.25      294.74     25.71 o 
  18  13   1       17.95       28.34     10.46 o 
  19  13   1      137.86      136.80     22.31 o 
 -19  14   1       44.48       63.40     16.95 o 
 -18  14   1       63.32       90.85     16.26 o 
 -17  14   1        2.19        2.45      7.79 o 
 -16  14   1      155.71      147.30     15.55 o 
 -15  14   1        0.24       30.25     26.28 o 
 -14  14   1        1.93        8.59     10.09 o 
 -13  14   1       53.45       55.93      9.57 o 
 -12  14   1      720.74      663.53     15.86 o 
 -11  14   1        5.72        3.85      4.44 o 
 -10  14   1        7.06       10.16      2.66 o 
  -9  14   1      337.76      328.51      7.00 o 
  -8  14   1      944.59      903.10     12.16 o 
  -7  14   1      562.41      548.29      9.01 o 
  -6  14   1       20.73       19.95      2.50 o 
  -5  14   1      667.61      703.55      9.67 o 
  -4  14   1        4.16        4.73      1.49 o 
  -3  14   1      801.30      762.83      7.43 o 
  -2  14   1       20.89       13.40      1.60 o 
  -1  14   1     1045.55     1085.26     10.47 o 
   0  14   1       90.68      132.87      3.51 o 
   1  14   1      715.72      760.88      8.75 o 
   2  14   1     1018.62     1003.63     10.98 o 
   3  14   1     2113.16     2130.02     17.43 o 
   4  14   1     1731.68     1618.92     13.58 o 
   5  14   1        1.83        2.66      1.56 o 
   6  14   1        3.85       12.43      2.08 o 
   7  14   1        0.19        0.86      1.40 o 
   8  14   1       47.44       58.77      4.30 o 
   9  14   1       21.67       10.47      3.40 o 
  10  14   1     1173.32     1041.95     24.47 o 
  11  14   1      194.20      169.69     13.62 o 
  12  14   1       95.00       88.87      8.47 o 
  13  14   1        1.22       21.59      7.36 o 
  14  14   1        5.76        8.12      6.65 o 
  15  14   1      123.59      142.66     38.25 o 
  16  14   1       73.57       75.31     15.94 o 
  17  14   1      199.45      218.81     18.52 o 
  18  14   1      293.46      324.46     28.63 o 
 -18  15   1       14.68       -7.05     18.69 o 
 -17  15   1        0.12       -6.01      9.80 o 
 -16  15   1        0.67       15.90     15.98 o 
 -15  15   1      139.55      150.20     15.14 o 
 -14  15   1        3.63        7.67      6.50 o 
 -13  15   1       83.79       84.75     10.19 o 
 -12  15   1      350.53      338.94     11.70 o 
 -11  15   1       13.92        5.80      3.35 o 
 -10  15   1      346.92      327.86      9.79 o 
  -9  15   1      317.01      306.92      7.29 o 
  -8  15   1      130.18      117.49      5.01 o 
  -7  15   1      548.81      498.33     10.59 o 
  -6  15   1      426.04      453.34     10.15 o 
  -5  15   1      809.45      790.75     12.69 o 
  -4  15   1      875.64      847.10     12.83 o 
  -3  15   1      145.00      139.15      3.88 o 
  -2  15   1      374.61      377.23      6.14 o 
  -1  15   1       90.13      103.64      3.38 o 
   0  15   1     1862.24     1799.13     17.30 o 
   1  15   1     3437.19     3343.07     27.97 o 
   2  15   1     1841.62     1695.94     16.06 o 
   3  15   1      168.90      179.31      4.41 o 
   4  15   1     3518.64     3384.55     25.53 o 
   5  15   1      901.40      897.02     10.39 o 
   6  15   1      464.70      471.53      8.81 o 
   7  15   1      210.22      195.45      6.31 o 
   8  15   1       25.20       29.53      4.36 o 
   9  15   1        0.69        4.67      5.92 o 
  10  15   1      284.94      259.05     14.30 o 
  11  15   1       42.10       42.18      9.19 o 
  12  15   1       30.74       28.44      7.68 o 
  13  15   1       46.07       62.02      9.36 o 
  14  15   1        7.19       12.76      7.67 o 
  15  15   1       54.93       74.96     12.48 o 
  16  15   1        9.30       12.37      8.25 o 
  17  15   1        0.38        5.16     12.75 o 
  18  15   1      101.28       89.56     16.58 o 
 -18  16   1       11.50       -5.28     22.32 o 
 -17  16   1       89.72      103.73     16.95 o 
 -16  16   1        0.84        2.78     10.72 o 
 -15  16   1       61.10       62.88     22.13 o 
 -14  16   1      378.22      385.55     19.28 o 
 -13  16   1        4.99        4.11     14.23 o 
 -12  16   1        1.70       -1.18      3.91 o 
 -11  16   1      339.10      306.59     11.05 o 
 -10  16   1       51.96       67.12      4.62 o 
  -9  16   1      381.98      334.29      8.34 o 
  -8  16   1      114.26      117.07      5.04 o 
  -7  16   1      205.17      185.45      5.83 o 
  -6  16   1       43.99       73.84      4.56 o 
  -5  16   1     1492.13     1349.30     18.10 o 
  -4  16   1        5.36        5.35      1.61 o 
  -3  16   1      316.92      296.70      8.05 o 
  -2  16   1      870.63      864.33     13.25 o 
  -1  16   1      304.14      281.56      6.08 o 
   0  16   1      589.80      574.61      8.50 o 
   1  16   1     1880.00     1869.64     17.48 o 
   2  16   1       98.01      107.67      3.83 o 
   3  16   1      205.75      158.13      4.54 o 
   4  16   1       97.35      123.41      3.97 o 
   5  16   1      909.49      939.49     11.92 o 
   6  16   1      607.87      571.67     13.62 o 
   7  16   1        0.14        8.72      3.05 o 
   8  16   1      162.30      187.95      8.29 o 
   9  16   1      531.36      486.84     14.32 o 
  10  16   1       48.26       36.77      5.89 o 
  11  16   1       69.94      108.54     16.00 o 
  12  16   1       98.85      117.41     13.32 o 
  13  16   1       84.32       66.00     12.07 o 
  14  16   1       70.11       65.65     12.61 o 
  15  16   1       31.22       40.20     10.34 o 
  16  16   1        2.87       14.16     11.25 o 
  17  16   1       49.02       25.06     33.74 o 
  18  16   1        1.02        9.08     10.58 o 
 -17  17   1       63.68       84.50     13.66 o 
 -16  17   1       19.42       22.28     14.26 o 
 -15  17   1        3.65       -2.66      7.24 o 
 -14  17   1      238.04      260.25     16.46 o 
 -13  17   1       76.60       70.11     10.15 o 
 -12  17   1      250.79      217.00     14.22 o 
 -11  17   1       52.39       37.01      5.40 o 
 -10  17   1       46.83       60.08      5.45 o 
  -9  17   1       27.01       23.89      3.91 o 
  -8  17   1       10.84       17.83      2.65 o 
  -7  17   1      591.72      543.60     10.13 o 
  -6  17   1       22.20       21.76      3.08 o 
  -5  17   1     1625.42     1552.81     20.17 o 
  -4  17   1     3091.10     2917.02     31.23 o 
  -3  17   1       23.61       24.70      3.77 o 
  -2  17   1      479.79      442.46      9.05 o 
  -1  17   1       18.64       23.41      3.19 o 
   0  17   1      754.42      718.57     10.49 o 
   1  17   1        1.47        6.34      2.08 o 
   2  17   1     1413.54     1288.20     15.29 o 
   3  17   1     5088.53     4773.07     38.81 o 
   4  17   1      137.33      122.68      4.86 o 
   5  17   1        0.18        1.20      4.99 o 
   6  17   1     1511.44     1466.33     23.85 o 
   7  17   1       14.76        7.12      3.01 o 
   8  17   1       17.80       21.53      4.27 o 
   9  17   1        2.16        5.93      4.28 o 
  10  17   1       28.25       25.82      5.58 o 
  11  17   1      871.10      860.02     23.65 o 
  12  17   1        1.57       14.48      8.52 o 
  13  17   1       48.65       20.88      8.17 o 
  14  17   1       10.55        5.86      7.75 o 
  15  17   1      104.55      109.80     12.99 o 
  16  17   1       15.87       40.25     17.47 o 
  17  17   1      185.26      198.67     38.51 o 
 -17  18   1       88.23      121.61     16.12 o 
 -16  18   1      157.22      214.87     26.84 o 
 -15  18   1       97.49       94.95     15.87 o 
 -14  18   1      196.96      220.35     15.91 o 
 -13  18   1       34.43       32.66      8.21 o 
 -12  18   1       74.48       79.56     17.21 o 
 -11  18   1      204.42      214.24     12.27 o 
 -10  18   1       28.88       31.80      4.62 o 
  -9  18   1      277.93      259.11      8.65 o 
  -8  18   1       16.21       22.08      4.31 o 
  -7  18   1       10.93        4.65      3.15 o 
  -6  18   1      630.55      554.09     15.65 o 
  -5  18   1     2384.81     2110.00     25.19 o 
  -4  18   1      169.39      127.35      6.42 o 
  -3  18   1      381.55      374.09     10.13 o 
  -2  18   1     1407.84     1314.26     18.56 o 
  -1  18   1      878.16      817.44     12.37 o 
   0  18   1     2507.61     2350.03     24.82 o 
   1  18   1     1004.79      978.93     13.78 o 
   2  18   1      912.27      840.21     11.95 o 
   3  18   1     2704.31     2460.57     25.82 o 
   4  18   1        0.36        3.70      3.87 o 
   5  18   1      217.75      186.58      8.49 o 
   6  18   1     5275.99     5183.86     60.28 o 
   7  18   1      670.66      668.56     15.67 o 
   8  18   1       56.25       55.78      6.49 o 
   9  18   1      180.03      171.57      9.29 o 
  10  18   1      154.06      183.36     11.13 o 
  11  18   1      146.53      168.88     14.41 o 
  12  18   1      280.77      278.09     18.08 o 
  13  18   1        0.38       10.15     10.23 o 
  14  18   1       41.05       42.99     10.03 o 
  15  18   1       11.34        8.43      8.83 o 
  16  18   1       46.25       44.72     11.53 o 
  17  18   1       13.12       15.81      8.86 o 
 -16  19   1        2.78        9.04      6.66 o 
 -15  19   1        9.49       14.93     24.69 o 
 -14  19   1        1.65       14.36     11.65 o 
 -13  19   1        1.11        7.05      6.32 o 
 -12  19   1      106.72       93.07     11.12 o 
 -11  19   1       34.01       23.00      6.76 o 
 -10  19   1        2.16       -0.42      4.02 o 
  -9  19   1       14.88        9.44      3.28 o 
  -8  19   1      270.24      227.21      9.34 o 
  -7  19   1      422.80      381.98     11.38 o 
  -6  19   1       38.98       51.10     11.52 o 
  -5  19   1      606.73      546.45     11.82 o 
  -4  19   1      438.00      415.87     10.23 o 
  -3  19   1      283.23      262.68      8.85 o 
  -2  19   1       25.15       31.84      4.04 o 
  -1  19   1      546.03      507.14     11.82 o 
   0  19   1      206.57      225.48      6.93 o 
   1  19   1       70.14       68.71      4.32 o 
   2  19   1      475.00      423.43     11.07 o 
   3  19   1       75.39       94.76      7.41 o 
   4  19   1     1004.99      946.84     18.49 o 
   5  19   1     1464.18     1397.96     23.73 o 
   6  19   1      127.73      128.23      7.57 o 
   7  19   1      873.51      860.03     18.20 o 
   8  19   1       33.07       23.23      6.11 o 
   9  19   1       26.71       23.47      5.50 o 
  10  19   1      234.93      211.99     10.66 o 
  11  19   1      322.97      315.18     18.75 o 
  12  19   1        9.80        8.46      6.27 o 
  13  19   1       82.08       95.48     19.86 o 
  14  19   1        5.80        2.61      8.29 o 
  15  19   1        1.20       -5.18     11.81 o 
  16  19   1        1.86        1.33     10.17 o 
 -16  20   1        5.10        2.36      6.94 o 
 -15  20   1        9.32       17.04      9.50 o 
 -14  20   1        3.89        5.09      7.78 o 
 -13  20   1        7.99       12.40      7.03 o 
 -12  20   1       26.46       34.95     13.88 o 
 -11  20   1      148.57      151.62     11.41 o 
 -10  20   1        4.18        8.36      5.27 o 
  -9  20   1       71.74       78.25      5.71 o 
  -8  20   1       88.54       75.78      6.17 o 
  -7  20   1       90.56      101.91      6.82 o 
  -6  20   1       28.30       28.89      5.27 o 
  -5  20   1        1.92        8.26      3.85 o 
  -4  20   1       86.08       83.75      6.49 o 
  -3  20   1       15.39       29.64      4.88 o 
  -2  20   1      120.65      115.82      7.07 o 
  -1  20   1      509.73      516.37     13.31 o 
   0  20   1      234.44      252.39      9.41 o 
   1  20   1       34.58       35.22      7.91 o 
   2  20   1      555.65      531.08     14.93 o 
   3  20   1      144.68      156.06      8.89 o 
   4  20   1     1011.73      963.43     21.18 o 
   5  20   1      100.37      129.31      8.27 o 
   6  20   1       54.69       53.93      6.56 o 
   7  20   1      391.16      393.12     12.53 o 
   8  20   1      140.35      156.68     14.16 o 
   9  20   1        2.12        3.64      4.99 o 
  10  20   1       58.68       61.29      8.80 o 
  11  20   1       58.50       52.13     11.28 o 
  12  20   1      227.97      230.88     14.08 o 
  13  20   1       37.39       14.59      8.89 o 
  14  20   1       35.40       35.47     11.08 o 
  15  20   1        2.83        3.61      8.75 o 
  16  20   1       26.23       16.22     22.79 o 
 -15  21   1       21.26        0.61     25.35 o 
 -14  21   1       61.22       37.48     11.16 o 
 -13  21   1       11.58       11.50     14.53 o 
 -12  21   1      158.93      179.83     14.15 o 
 -11  21   1        0.40       -3.97      6.23 o 
 -10  21   1      273.90      268.08     13.80 o 
  -9  21   1        3.45        2.68      5.42 o 
  -8  21   1      366.82      345.70     12.39 o 
  -7  21   1      222.80      221.59      9.40 o 
  -6  21   1      159.32      154.39      9.19 o 
  -5  21   1       44.56       40.04      5.40 o 
  -4  21   1       16.61       11.74      6.01 o 
  -3  21   1      132.38      104.00      7.06 o 
  -2  21   1      167.34      156.17      8.11 o 
  -1  21   1       21.06       36.23      5.49 o 
   0  21   1       15.56       18.06      6.46 o 
   1  21   1       36.61       52.32      8.12 o 
   2  21   1       92.03      136.54     10.94 o 
   3  21   1      307.43      274.46     11.58 o 
   4  21   1       65.70       71.63      8.03 o 
   5  21   1      339.16      303.28     12.22 o 
   6  21   1      288.77      260.51     10.51 o 
   7  21   1       33.94       35.77      5.79 o 
   8  21   1      613.93      613.60     17.46 o 
   9  21   1       40.49       33.98     10.30 o 
  10  21   1      444.64      485.95     18.90 o 
  11  21   1      399.32      418.60     22.54 o 
  12  21   1       30.87       22.45      8.56 o 
  13  21   1      222.13      236.16     20.42 o 
  14  21   1        9.10        6.06     10.68 o 
  15  21   1       28.98       29.62     23.27 o 
 -15  22   1        2.91       -3.72     11.18 o 
 -14  22   1       38.86       39.77     11.01 o 
 -13  22   1       65.15       58.43     11.53 o 
 -12  22   1       41.07       64.67     11.30 o 
 -11  22   1        0.41        4.61      7.46 o 
 -10  22   1        0.93       -2.46      5.72 o 
  -9  22   1      110.56      109.91     10.41 o 
  -8  22   1      239.74      258.04     11.78 o 
  -7  22   1       53.02       63.20      6.53 o 
  -6  22   1       75.81       82.50      7.55 o 
  -5  22   1      111.44      119.21      8.62 o 
  -4  22   1       12.60        7.96      4.76 o 
  -3  22   1      244.55      249.16      9.98 o 
  -2  22   1       34.35       28.46      5.69 o 
  -1  22   1        0.15        0.36      5.82 o 
   0  22   1       51.76       64.72      8.78 o 
   1  22   1      139.38      142.68     12.13 o 
   2  22   1        4.99        7.77      6.51 o 
   3  22   1       53.21       64.90     11.89 o 
   4  22   1        9.91       21.90      5.07 o 
   5  22   1      227.00      184.67     10.59 o 
   6  22   1       56.56       57.04      7.65 o 
   7  22   1        6.78       -2.29      7.12 o 
   8  22   1       69.63       71.56      8.94 o 
   9  22   1       36.32       38.35     10.49 o 
  10  22   1        1.98       -5.86      6.14 o 
  11  22   1        4.50        8.65      9.99 o 
  12  22   1       15.38       11.11      7.72 o 
  13  22   1        6.38        8.98      8.14 o 
  14  22   1       42.13       54.12     12.55 o 
 -14  23   1        0.82       10.60     10.21 o 
 -13  23   1        1.19        7.50      8.99 o 
 -11  23   1       42.11       38.71     20.84 o 
 -10  23   1        0.48      -12.11     14.33 o 
  -9  23   1      265.85      272.69     15.03 o 
  -8  23   1       19.65       15.66      8.95 o 
  -7  23   1       21.42       37.51      6.69 o 
  -6  23   1      108.06      127.26      9.06 o 
  -5  23   1       79.28      107.20     12.31 o 
  -4  23   1       11.27        0.62      4.44 o 
  -3  23   1        0.23        5.37      4.53 o 
  -2  23   1      222.30      215.72     14.01 o 
  -1  23   1        0.08       -6.94      6.94 o 
   0  23   1       10.78       15.93      7.02 o 
   1  23   1      165.94      172.58     17.01 o 
   2  23   1       26.24       33.35      8.92 o 
   3  23   1      285.60      286.45     17.22 o 
   4  23   1       13.60       16.63      9.91 o 
   5  23   1       10.74       15.17     10.44 o 
   6  23   1      163.31      183.94     17.61 o 
   7  23   1       65.78       54.94      7.76 o 
   8  23   1      402.88      452.81     31.55 o 
   9  23   1      220.62      187.79     22.55 o 
  10  23   1        2.47       -4.34      9.27 o 
  11  23   1        1.73       -8.66      8.66 o 
  12  23   1      129.25      158.10     14.87 o 
  13  23   1       35.09       38.39     11.33 o 
  14  23   1       46.17      108.73     24.40 o 
 -13  24   1       38.47       53.89     19.99 o 
 -12  24   1       14.00       25.34     13.94 o 
 -11  24   1      623.60      622.71     32.16 o 
 -10  24   1      273.63      324.73     42.32 o 
  -9  24   1        2.19       17.79      7.64 o 
  -8  24   1        7.13       25.34     13.13 o 
  -7  24   1      586.59      609.16     18.09 o 
  -6  24   1        9.65       12.37      8.91 o 
  -5  24   1       33.93       44.51      7.80 o 
  -4  24   1       55.67       70.37      7.82 o 
  -3  24   1        6.16       15.06     12.62 o 
  -2  24   1      196.38      213.20     14.13 o 
  -1  24   1     1010.99     1053.88     29.36 o 
   0  24   1      161.30      193.00     13.60 o 
   1  24   1      128.74      146.40     14.43 o 
   2  24   1      164.47      157.73     13.64 o 
   3  24   1       97.68      104.37     12.96 o 
   4  24   1      799.27      811.29     25.87 o 
   5  24   1      675.79      679.75     24.38 o 
   6  24   1       37.37       50.74     17.71 o 
   7  24   1        3.09        5.79      8.01 o 
   8  24   1      677.25      762.82     33.13 o 
   9  24   1      127.59      103.80     34.37 o 
  10  24   1        1.84      -16.01     16.01 o 
  11  24   1        2.39      -15.06     15.06 o 
  12  24   1       57.77       46.01     12.19 o 
  13  24   1        4.32        2.83     10.71 o 
 -12  25   1       42.55       42.41     17.86 o 
 -10  25   1       20.60       52.96     35.68 o 
  -9  25   1      584.03      568.86     42.97 o 
  -8  25   1      988.25     1057.41     39.56 o 
  -7  25   1      177.62      179.03     18.12 o 
  -6  25   1      134.87      170.83     19.31 o 
  -5  25   1      121.89      149.31     14.16 o 
  -4  25   1       93.48       85.46     12.94 o 
  -3  25   1     1528.51     1501.88     36.67 o 
  -2  25   1      272.00      284.42     15.80 o 
  -1  25   1       86.59      108.87     21.95 o 
   0  25   1       23.87       16.06      7.78 o 
   1  25   1       54.83       60.33      9.84 o 
   2  25   1      195.72      210.88     14.26 o 
   3  25   1        0.11       24.00     14.61 o 
   4  25   1       33.97       44.78     10.88 o 
   5  25   1      152.81      143.50     17.21 o 
   6  25   1      261.20      281.97     21.76 o 
   7  25   1        0.27       28.05     35.78 o 
   8  25   1      130.92      129.84     16.59 o 
   9  25   1       92.21       93.11     14.86 o 
  10  25   1        1.14      -16.82     17.54 o 
  11  25   1        3.59       -5.61     17.98 o 
  12  25   1       20.20       16.36     16.16 o 
 -11  26   1      193.20      159.46     28.21 o 
 -10  26   1       77.17       72.95     21.79 o 
  -9  26   1       88.02       89.52     24.32 o 
  -8  26   1        5.31       -2.00     11.73 o 
  -7  26   1      113.63      129.04     17.15 o 
  -6  26   1      171.49      214.78     36.20 o 
  -5  26   1      128.50      109.31     16.37 o 
  -4  26   1      170.16      210.29     30.19 o 
  -3  26   1       37.58       37.84     10.83 o 
  -2  26   1       64.52       62.52     11.54 o 
  -1  26   1      180.55      180.80     18.38 o 
   0  26   1        0.30        7.15      9.29 o 
   1  26   1        4.11       -3.67      8.53 o 
   2  26   1      308.40      285.76     17.35 o 
   3  26   1        7.40       14.68      8.85 o 
   4  26   1      292.11      251.23     22.21 o 
   5  26   1       75.86       79.28     17.68 o 
   6  26   1       82.87      117.02     15.88 o 
   7  26   1      170.20      345.73     30.96 o 
   8  26   1      173.61      136.94     21.65 o 
   9  26   1      113.26      136.24     17.08 o 
  10  26   1        0.08       -1.88     18.08 o 
  11  26   1        2.90        7.46     18.95 o 
 -10  27   1        2.22      -10.78     15.92 o 
  -9  27   1      426.40      435.17     39.56 o 
  -8  27   1        6.74        3.64      9.72 o 
  -7  27   1       51.99       89.80     36.20 o 
  -6  27   1       76.01      108.98     29.32 o 
  -5  27   1       13.50       24.38     13.77 o 
  -4  27   1       20.13        4.76     10.73 o 
  -3  27   1       11.53       -4.70      7.77 o 
  -2  27   1       90.50       88.11     18.14 o 
  -1  27   1      110.38      113.84     13.99 o 
   0  27   1       14.06       26.44     13.95 o 
   1  27   1      154.28      131.76     43.51 o 
   2  27   1        8.53       15.05     11.59 o 
   3  27   1        3.96       37.24     17.08 o 
   4  27   1        1.13        4.71     17.19 o 
   5  27   1       13.03       10.00     10.05 o 
   6  27   1        2.44        0.48     16.87 o 
   7  27   1        7.61        5.42     19.11 o 
   8  27   1       10.23       -6.29      9.93 o 
   9  27   1      105.59      137.55     17.48 o 
  -8  28   1        2.00        1.54     11.66 o 
  -7  28   1       35.91       27.24     12.10 o 
  -6  28   1       83.18       86.08     15.32 o 
  -5  28   1       89.52       88.72     15.90 o 
  -4  28   1       14.92       25.78     11.89 o 
  -3  28   1        0.17       -2.03     10.40 o 
  -2  28   1      100.32      107.08     23.79 o 
  -1  28   1       34.88       50.60     13.07 o 
   0  28   1        2.60        2.73     10.25 o 
   1  28   1      287.35      302.97     23.57 o 
   2  28   1       14.85       36.43     17.15 o 
   3  28   1       54.82       63.45     14.52 o 
   4  28   1       29.51       17.91     11.87 o 
   5  28   1      270.32      316.47     36.45 o 
   6  28   1      165.93      186.12     18.69 o 
   7  28   1       70.72       64.96     14.33 o 
   8  28   1       16.71      -11.77     12.06 o 
  -7  29   1        2.77       -7.35     14.42 o 
  -6  29   1       35.75       58.31     27.67 o 
  -5  29   1       56.86       71.63     15.62 o 
  -4  29   1      339.50      415.83     27.56 o 
  -3  29   1        7.73       13.50     11.92 o 
  -2  29   1       28.32       29.39     27.49 o 
  -1  29   1       56.87       67.38     16.69 o 
   0  29   1        0.12       23.48     11.38 o 
   1  29   1      153.44      182.35     19.87 o 
   2  29   1        8.82        3.41      9.23 o 
   3  29   1       31.49        1.60     17.46 o 
   4  29   1        3.73       -0.43     19.80 o 
   5  29   1      299.94      326.26     24.95 o 
   6  29   1        6.22       -8.72      8.72 o 
  -4  30   1        6.01       13.90     11.35 o 
  -3  30   1       33.28       87.66     22.00 o 
  -2  30   1       31.35        3.60     10.34 o 
  -1  30   1        0.65       11.60     10.59 o 
   0  30   1       43.83        9.90     17.60 o 
   1  30   1       74.58      101.03     17.95 o 
   2  30   1       54.98       76.16     17.07 o 
   3  30   1        0.15       -5.57     11.41 o 
   4  30   1       35.55       29.39     21.98 o 
 -21   0   2        0.31       -7.81      7.81 o 
 -20   0   2        4.75        0.23      8.36 o 
 -19   0   2      170.74      163.37     17.20 o 
 -18   0   2      179.21      171.42     16.55 o 
 -17   0   2        7.07       10.34      7.52 o 
 -16   0   2        5.89        3.73      5.96 o 
 -15   0   2      323.91      299.48     17.44 o 
 -14   0   2        2.53        5.20      5.54 o 
 -13   0   2      159.23      137.28     11.48 o 
 -12   0   2      826.81      909.09     19.05 o 
 -11   0   2      993.43     1026.02     19.74 o 
 -10   0   2        2.09        8.63      2.04 o 
  -9   0   2      204.85      259.58      5.00 o 
  -8   0   2     5320.19     5347.48     54.07 o 
  -7   0   2     9869.32    10584.76     85.08 o 
  -6   0   2      311.05      322.45      3.97 o 
  -5   0   2     1251.38     1285.18     13.52 o 
  -4   0   2       14.38       35.38      1.53 o 
  -3   0   2    25587.29    27120.69    240.93 o 
  -2   0   2    79320.73    75066.33    756.79 o 
  -1   0   2    20114.17    20682.30    235.43 o 
   0   0   2      307.32      298.88      5.13 o 
   1   0   2    19983.73    20600.17    260.87 o 
   2   0   2     9049.50     9672.18     97.18 o 
   3   0   2    26996.59    27405.35    262.45 o 
   4   0   2     6405.82     7058.92     72.28 o 
   5   0   2        0.51       -1.02      1.02 o 
   6   0   2     7142.75     8227.91     79.45 o 
   7   0   2      764.26      807.56     12.69 o 
   8   0   2       28.11       35.05      2.54 o 
   9   0   2     1452.92     1506.64     21.36 o 
  10   0   2      233.55      244.22      7.49 o 
  11   0   2      833.17      812.74     15.13 o 
  12   0   2     1691.66     1679.03     29.62 o 
  13   0   2      261.07      283.65     37.54 o 
  14   0   2      178.01      134.08     11.80 o 
  15   0   2      244.02      256.02     16.57 o 
  16   0   2       32.28       23.75      9.57 o 
  17   0   2      300.78      322.13     20.20 o 
  18   0   2       25.50       21.94      9.30 o 
  19   0   2       10.24        2.92     11.65 o 
  20   0   2        0.44       -1.99      8.65 o 
 -21   1   2       22.39       17.11      7.65 o 
 -20   1   2       68.42       71.48      9.53 o 
 -19   1   2      679.60      688.64     21.97 o 
 -18   1   2        8.77        4.40      5.12 o 
 -17   1   2       74.60       62.34      7.77 o 
 -16   1   2        3.31       -3.69      3.69 o 
 -15   1   2     1052.43      921.56     22.08 o 
 -14   1   2      235.43      227.58     10.55 o 
 -13   1   2      532.30      510.00     14.73 o 
 -12   1   2       24.90       21.46      2.90 o 
 -11   1   2       46.46       70.72      3.76 o 
 -10   1   2     1786.44     1841.76     15.84 o 
  -9   1   2      225.80      192.94      3.27 o 
  -8   1   2      318.23      328.74      4.60 o 
  -7   1   2        1.82        0.99      0.80 o 
  -6   1   2      108.43       98.02      1.69 o 
  -5   1   2      750.06      855.28      7.93 o 
  -4   1   2    14105.93    14798.86     85.85 o 
  -3   1   2    28005.59    28426.29    171.16 o 
  -2   1   2      641.98      573.65      5.38 o 
  -1   1   2     8530.78     9007.75     60.28 o 
   0   1   2     1846.97     1852.79     20.39 o 
   1   1   2     4161.52     4304.17     40.27 o 
   2   1   2       32.14       33.65      0.75 o 
   3   1   2      882.72      939.72      8.09 o 
   4   1   2       26.74       31.26      1.29 o 
   5   1   2     3543.87     3902.63     28.00 o 
   6   1   2     1683.92     2040.55     16.00 o 
   7   1   2      643.56      562.58      6.39 o 
   8   1   2     2153.45     2018.52     20.64 o 
   9   1   2      185.02      141.07      3.90 o 
  10   1   2       76.77       68.61      3.09 o 
  11   1   2      337.97      298.72      6.30 o 
  12   1   2      596.44      575.80     11.36 o 
  13   1   2      227.74      222.57      9.56 o 
  14   1   2        2.26        7.82      3.50 o 
  15   1   2       16.23       17.42      5.11 o 
  16   1   2       20.86       15.73      5.36 o 
  17   1   2      231.22      237.18     12.50 o 
  18   1   2       64.89       79.69      9.06 o 
  19   1   2       48.36       49.44      8.36 o 
  20   1   2      106.99      115.97     11.11 o 
 -21   2   2       24.62       12.78      7.54 o 
 -20   2   2        0.00       -5.68      5.69 o 
 -19   2   2      124.47      110.85     10.57 o 
 -18   2   2       92.55       82.20      8.98 o 
 -17   2   2       47.56       33.35      5.68 o 
 -16   2   2      101.14       89.61      8.27 o 
 -15   2   2      103.15       74.48      7.41 o 
 -14   2   2       62.44       41.36      5.82 o 
 -13   2   2      263.90      250.25     10.50 o 
 -12   2   2        1.93        7.19      1.89 o 
 -11   2   2     1411.82     1432.83     16.16 o 
 -10   2   2      408.79      464.65      6.35 o 
  -9   2   2      531.94      586.31      6.23 o 
  -8   2   2      996.76     1083.39      9.35 o 
  -7   2   2     1423.79     1442.32     11.76 o 
  -6   2   2      715.27      680.82      5.62 o 
  -5   2   2      705.44      705.51      6.20 o 
  -4   2   2       63.26      120.50      1.96 o 
  -3   2   2     9299.95     9907.77     55.85 o 
  -2   2   2    35062.66    35452.80    241.06 o 
  -1   2   2        0.70        2.77      0.62 o 
   0   2   2    19106.33    19072.28    195.34 o 
   1   2   2       86.93       92.82      1.50 o 
   2   2   2      272.06      241.86      2.50 o 
   3   2   2     4092.60     4670.72     31.25 o 
   4   2   2     2222.58     2434.23     18.13 o 
   5   2   2      434.50      516.80      5.45 o 
   6   2   2      832.19      842.46      7.98 o 
   7   2   2     9661.90    10725.62     74.34 o 
   8   2   2       28.46       36.83      1.90 o 
   9   2   2       14.62        6.20      1.40 o 
  10   2   2       17.01       29.50      2.34 o 
  11   2   2      351.61      361.33      6.93 o 
  12   2   2      571.89      554.37     11.14 o 
  13   2   2       14.84       19.70      3.20 o 
  14   2   2       16.09        9.48      5.29 o 
  15   2   2        6.91        5.46      4.22 o 
  16   2   2        2.67        2.71      4.39 o 
  17   2   2      329.47      321.83     14.24 o 
  18   2   2        6.37       10.41      5.66 o 
  19   2   2       26.77       19.32      6.84 o 
  20   2   2        5.98       -3.11      5.13 o 
 -21   3   2      112.05       85.57     12.20 o 
 -20   3   2      187.98      162.64     14.31 o 
 -19   3   2      377.77      387.72     16.87 o 
 -18   3   2       69.10       60.24      8.16 o 
 -17   3   2      151.86      155.16      9.08 o 
 -16   3   2       56.28       51.49      5.99 o 
 -15   3   2       95.23       99.28      8.22 o 
 -14   3   2       12.02        2.50      3.99 o 
 -13   3   2      783.22      705.16     17.59 o 
 -12   3   2     1127.33     1140.60     16.34 o 
 -11   3   2      398.73      416.11      7.30 o 
 -10   3   2      156.04      137.23      3.42 o 
  -9   3   2     1518.67     1462.09     16.06 o 
  -8   3   2      153.09      184.50      3.50 o 
  -7   3   2     2499.32     2678.36     17.62 o 
  -6   3   2      314.85      269.83      3.10 o 
  -5   3   2       37.99       40.08      1.34 o 
  -4   3   2      376.06      316.36      3.54 o 
  -3   3   2       16.27        4.70      0.85 o 
  -2   3   2     1448.15     1502.57     11.29 o 
  -1   3   2    14641.08    14821.53    120.36 o 
   0   3   2    12297.05    12533.87     93.69 o 
   1   3   2     5832.05     6070.84     44.71 o 
   2   3   2      117.48      156.41      1.91 o 
   3   3   2      473.95      545.79      5.04 o 
   4   3   2      248.68      216.41      3.06 o 
   5   3   2        0.26        4.80      0.86 o 
   6   3   2     2062.68     2101.88     16.65 o 
   7   3   2     6958.81     7928.11     62.88 o 
   8   3   2     4733.66     5019.78     52.37 o 
   9   3   2      311.43      325.98      6.33 o 
  10   3   2     2653.48     2650.95     25.26 o 
  11   3   2     1263.61     1238.41     14.45 o 
  12   3   2      595.93      562.39     13.58 o 
  13   3   2       87.52       75.11     12.30 o 
  14   3   2     2002.84     1853.36     32.85 o 
  15   3   2       10.74       11.65      4.65 o 
  16   3   2      759.95      743.47     20.53 o 
  17   3   2       82.01       55.50      7.77 o 
  18   3   2      263.23      266.72     13.69 o 
  19   3   2        9.99       13.31      6.20 o 
  20   3   2        5.33       -1.41      5.66 o 
 -21   4   2      311.68      334.54     19.44 o 
 -20   4   2      151.38      180.56     15.01 o 
 -19   4   2      103.82       82.07     10.69 o 
 -18   4   2        3.13       -1.31      4.95 o 
 -17   4   2        0.27        3.56      4.24 o 
 -16   4   2       74.09       62.63      6.49 o 
 -15   4   2       19.37        5.28      3.79 o 
 -14   4   2      472.90      470.88     15.58 o 
 -13   4   2      386.81      342.82     10.30 o 
 -12   4   2     1139.64     1120.62     17.29 o 
 -11   4   2       89.43       94.98      3.84 o 
 -10   4   2      353.65      363.95      6.51 o 
  -9   4   2      190.88      182.51      3.32 o 
  -8   4   2        8.80        2.77      0.80 o 
  -7   4   2      683.81      626.06      5.62 o 
  -6   4   2      626.75      607.48      5.24 o 
  -5   4   2      526.72      500.51      4.10 o 
  -4   4   2        3.51        4.50      0.76 o 
  -3   4   2     5281.22     5332.53     32.79 o 
  -2   4   2    14309.49    15014.97     94.45 o 
  -1   4   2      226.86      210.23      2.65 o 
   0   4   2     6223.49     6311.65     42.10 o 
   1   4   2    11048.11    11598.65     70.16 o 
   2   4   2      162.91      148.78      2.01 o 
   3   4   2     2682.66     2702.29     18.83 o 
   4   4   2      253.50      257.34      3.63 o 
   5   4   2     6826.54     7235.30     43.90 o 
   6   4   2      547.86      576.36      6.39 o 
   7   4   2     5122.68     5350.63     36.99 o 
   8   4   2      575.24      588.03      8.44 o 
   9   4   2      883.67      850.05     10.65 o 
  10   4   2     1511.62     1537.25     16.93 o 
  11   4   2        1.08        4.48      2.11 o 
  12   4   2      427.25      397.48     11.47 o 
  13   4   2      177.09      185.99      8.34 o 
  14   4   2       29.67       39.76      5.36 o 
  15   4   2      217.96      209.63     10.81 o 
  16   4   2        0.92        4.99      4.42 o 
  17   4   2      212.07      201.17     11.76 o 
  18   4   2      130.48      142.94     10.73 o 
  19   4   2      248.29      260.34     16.19 o 
  20   4   2       29.33       27.11      7.42 o 
 -21   5   2       30.89       37.65      9.42 o 
 -20   5   2       31.47       24.18      8.39 o 
 -19   5   2      113.34      123.91     12.38 o 
 -18   5   2      317.62      274.98     15.81 o 
 -17   5   2      126.31      123.86      8.55 o 
 -16   5   2       53.72       61.84      6.42 o 
 -15   5   2        2.52       -0.99      3.43 o 
 -14   5   2       20.46       20.36      4.18 o 
 -13   5   2        1.00       -0.39      2.20 o 
 -12   5   2      110.69      117.25      5.39 o 
 -11   5   2        0.51       -0.70      1.42 o 
 -10   5   2        4.04        0.76      1.25 o 
  -9   5   2      426.74      402.12      5.26 o 
  -8   5   2       29.70       25.45      1.33 o 
  -7   5   2       21.11       17.71      1.11 o 
  -6   5   2      497.29      545.22      5.01 o 
  -5   5   2       87.59       86.44      1.51 o 
  -4   5   2      486.77      533.02      4.12 o 
  -3   5   2     2175.33     2280.56     16.18 o 
  -2   5   2      770.42      755.36      6.06 o 
  -1   5   2     1622.09     1642.95     12.07 o 
   0   5   2     1248.81     1233.18      8.33 o 
   1   5   2     2930.02     3289.51     20.02 o 
   2   5   2      187.21      185.52      2.48 o 
   3   5   2      726.10      757.85      6.57 o 
   4   5   2       89.05       99.96      1.97 o 
   5   5   2      845.20      979.62      8.07 o 
   6   5   2     1033.73     1158.51      9.49 o 
   7   5   2      238.93      284.51      4.12 o 
   8   5   2      745.83      811.89     10.60 o 
   9   5   2       69.96       67.92      3.10 o 
  10   5   2       18.85       14.54      2.15 o 
  11   5   2     1214.19     1108.37     16.00 o 
  12   5   2     5062.30     4950.44     57.83 o 
  13   5   2      474.09      396.83     13.91 o 
  14   5   2       29.50       30.88      5.01 o 
  15   5   2        0.44        3.07      4.15 o 
  16   5   2      137.34      130.74      9.44 o 
  17   5   2       13.39        5.74      4.93 o 
  18   5   2       49.63       49.84      7.95 o 
  19   5   2       33.82       41.74      7.89 o 
  20   5   2       45.31       36.97      7.94 o 
 -21   6   2        7.52        7.86      8.47 o 
 -20   6   2       43.02       63.69     12.32 o 
 -19   6   2        0.01        2.66      6.11 o 
 -18   6   2      454.98      465.57     20.48 o 
 -17   6   2       17.81       24.02      8.24 o 
 -16   6   2       38.88       38.70      6.41 o 
 -15   6   2      148.02      129.27      6.95 o 
 -14   6   2      499.99      427.97     11.16 o 
 -13   6   2      112.07       96.49      5.85 o 
 -12   6   2     1401.43     1291.78     19.09 o 
 -11   6   2       96.61      118.57      4.01 o 
 -10   6   2      384.98      351.31      6.27 o 
  -9   6   2      126.46      147.37      3.27 o 
  -8   6   2      241.96      244.54      3.38 o 
  -7   6   2       69.41       58.68      1.68 o 
  -6   6   2      915.73     1011.95      7.34 o 
  -5   6   2     1658.22     1723.74     10.56 o 
  -4   6   2     2413.92     2582.42     18.35 o 
  -3   6   2      413.79      501.46      4.41 o 
  -2   6   2     1473.29     1486.09     10.44 o 
  -1   6   2     3612.46     3588.64     22.59 o 
   0   6   2      117.41      138.84      2.01 o 
   1   6   2     1496.70     1625.11     11.12 o 
   2   6   2       28.05       32.51      1.14 o 
   3   6   2     1357.75     1540.25     10.78 o 
   4   6   2      520.96      648.25      6.09 o 
   5   6   2      286.22      264.54      3.53 o 
   6   6   2       29.91       40.16      1.60 o 
   7   6   2      105.06      102.84      2.73 o 
   8   6   2      893.58      937.23     10.61 o 
   9   6   2        8.06       11.13      1.81 o 
  10   6   2      342.15      368.13      7.01 o 
  11   6   2      169.15      138.19      5.48 o 
  12   6   2      190.72      170.42      7.75 o 
  13   6   2      529.26      522.98     13.89 o 
  14   6   2       96.76      114.41     10.28 o 
  15   6   2        0.80        1.27      3.95 o 
  16   6   2      107.61       97.82      8.66 o 
  17   6   2       39.65       26.93      6.32 o 
  18   6   2       12.80       17.89      6.13 o 
  19   6   2        0.01        0.80      5.02 o 
  20   6   2       50.15       48.33     10.28 o 
 -20   7   2      170.44      203.48     15.78 o 
 -19   7   2      169.25      143.46     14.24 o 
 -18   7   2       30.29       32.22      8.15 o 
 -17   7   2      359.08      362.01     17.38 o 
 -16   7   2      186.71      160.33      9.94 o 
 -15   7   2     1152.78     1132.88     21.28 o 
 -14   7   2      796.52      757.08     15.00 o 
 -13   7   2       20.76       11.78      3.29 o 
 -12   7   2      149.27      149.90      6.10 o 
 -11   7   2        6.46        5.67      1.61 o 
 -10   7   2     1196.98     1182.75     12.90 o 
  -9   7   2      354.73      332.07      5.58 o 
  -8   7   2       15.19       22.64      1.35 o 
  -7   7   2      306.67      238.87      3.08 o 
  -6   7   2     2271.19     2427.59     14.47 o 
  -5   7   2     2301.83     2504.02     15.67 o 
  -4   7   2       63.00       82.44      1.70 o 
  -3   7   2     6218.31     6924.98     40.31 o 
  -2   7   2     2553.27     2617.68     16.51 o 
  -1   7   2     1156.54     1375.29     10.07 o 
   0   7   2     6325.47     6766.60     38.62 o 
   1   7   2      709.42      816.51      6.69 o 
   2   7   2      919.19      909.75      7.45 o 
   3   7   2      568.94      578.43      5.44 o 
   4   7   2     2027.12     2140.17     14.90 o 
   5   7   2      459.67      524.35      5.35 o 
   6   7   2      227.09      182.86      3.07 o 
   7   7   2     1529.83     1542.52     12.81 o 
   8   7   2       12.40        3.19      1.23 o 
   9   7   2      172.58      207.53      7.40 o 
  10   7   2     1055.91     1049.05     13.76 o 
  11   7   2     1312.20     1226.85     16.66 o 
  12   7   2      228.32      217.15      8.96 o 
  13   7   2       26.53       62.87     10.85 o 
  14   7   2      291.86      294.80     10.78 o 
  15   7   2        0.06       -0.97      3.94 o 
  16   7   2       18.30       21.65      5.82 o 
  17   7   2       28.17       22.55      6.12 o 
  18   7   2       22.49       17.11      7.64 o 
  19   7   2        0.59        4.07      7.40 o 
  20   7   2        5.09        1.74      8.56 o 
 -20   8   2       88.31       88.36     11.80 o 
 -19   8   2      187.19      182.72     14.50 o 
 -18   8   2       36.13       47.96      9.01 o 
 -17   8   2      453.15      428.30     18.93 o 
 -16   8   2      569.00      526.47     14.61 o 
 -15   8   2       72.01       71.23      6.97 o 
 -14   8   2      270.69      275.19     12.37 o 
 -13   8   2      476.13      491.70     12.56 o 
 -12   8   2     2395.67     2354.35     27.87 o 
 -11   8   2       80.88       98.97      4.03 o 
 -10   8   2     1221.42     1249.43     13.52 o 
  -9   8   2      175.58      147.12      3.92 o 
  -8   8   2     1141.78     1124.32      9.05 o 
  -7   8   2     1009.18      960.20      7.26 o 
  -6   8   2     1752.03     1725.85     11.63 o 
  -5   8   2       17.64       35.04      1.40 o 
  -4   8   2      380.69      397.10      4.30 o 
  -3   8   2     3161.53     3748.76     23.19 o 
  -2   8   2    23467.05    25698.25    147.79 o 
  -1   8   2     1830.11     2002.74     13.56 o 
   0   8   2     7873.12     8477.17     49.99 o 
   1   8   2     1032.73     1051.89      8.33 o 
   2   8   2     1313.30     1526.98     11.33 o 
   3   8   2     4206.90     4346.19     27.52 o 
   4   8   2     7704.01     8251.91     48.12 o 
   5   8   2      531.03      562.65      5.72 o 
   6   8   2        0.03        1.11      0.97 o 
   7   8   2      358.29      395.69      5.53 o 
   8   8   2       35.08       34.54      2.08 o 
   9   8   2       41.76       45.34      3.09 o 
  10   8   2       47.60       41.73      3.56 o 
  11   8   2      976.07      883.28     14.59 o 
  12   8   2        0.23        3.49      3.64 o 
  13   8   2       63.82       77.60      7.66 o 
  14   8   2      125.26      125.07     10.71 o 
  15   8   2      452.85      419.67     14.90 o 
  16   8   2      306.52      308.43     13.64 o 
  17   8   2       16.26       17.46      8.51 o 
  18   8   2      109.99      115.92     12.56 o 
  19   8   2       43.46       51.79     10.29 o 
  20   8   2      141.35      122.66     16.15 o 
 -20   9   2      152.75      152.13     14.25 o 
 -19   9   2        1.39       -0.21      6.09 o 
 -18   9   2       19.10       25.12      7.39 o 
 -17   9   2       10.25        5.96      5.69 o 
 -16   9   2       21.91       17.99      5.25 o 
 -15   9   2      139.74      133.31      7.71 o 
 -14   9   2      386.25      392.54     11.85 o 
 -13   9   2        0.87        2.83      3.61 o 
 -12   9   2      299.79      299.37      9.06 o 
 -11   9   2       83.39       86.69      5.13 o 
 -10   9   2     1049.04     1033.08     12.87 o 
  -9   9   2      380.03      447.62      7.00 o 
  -8   9   2      991.68     1010.27      9.31 o 
  -7   9   2      201.02      212.79      3.53 o 
  -6   9   2     2452.10     2636.87     18.27 o 
  -5   9   2        7.56        2.39      0.74 o 
  -4   9   2      127.76      128.17      2.49 o 
  -3   9   2     2239.11     2403.64     18.18 o 
  -2   9   2     1759.76     1929.96     13.20 o 
  -1   9   2      564.15      667.01      5.74 o 
   0   9   2     1166.73     1247.90      9.64 o 
   1   9   2      184.56      206.27      3.24 o 
   2   9   2      473.59      481.08      5.36 o 
   3   9   2       28.35       40.76      1.59 o 
   4   9   2      135.77      137.12      2.74 o 
   5   9   2       31.42       35.19      1.78 o 
   6   9   2      118.53      106.77      2.70 o 
   7   9   2      694.64      673.83      7.78 o 
   8   9   2       46.72       54.45      3.27 o 
   9   9   2      233.54      188.51      4.91 o 
  10   9   2      358.24      356.99      8.66 o 
  11   9   2      788.14      703.98     14.03 o 
  12   9   2      435.06      418.96     11.19 o 
  13   9   2       27.00       38.70      6.08 o 
  14   9   2        1.18        7.75      4.89 o 
  15   9   2       75.86       74.97      9.41 o 
  16   9   2       25.39       37.63      8.04 o 
  17   9   2       23.99       31.20      8.15 o 
  18   9   2        0.13        6.32      6.51 o 
  19   9   2        9.11       -4.64     17.47 o 
 -20  10   2       67.56       71.29     10.87 o 
 -19  10   2        5.39        8.76      7.12 o 
 -18  10   2      233.34      208.12     14.41 o 
 -17  10   2       24.67       31.99      7.70 o 
 -16  10   2       11.25       23.61      6.72 o 
 -15  10   2      931.47      926.05     19.35 o 
 -14  10   2      709.34      696.26     16.01 o 
 -13  10   2      264.59      285.69      9.75 o 
 -12  10   2      210.45      226.41     10.28 o 
 -11  10   2       89.26       95.90      5.76 o 
 -10  10   2        0.57        1.32      1.74 o 
  -9  10   2        1.43        4.11      1.53 o 
  -8  10   2      385.20      327.16      5.43 o 
  -7  10   2       55.56       61.44      2.16 o 
  -6  10   2      314.86      356.53      4.72 o 
  -5  10   2        1.62        8.98      0.98 o 
  -4  10   2      881.81     1027.20      9.00 o 
  -3  10   2      283.42      333.94      3.93 o 
  -2  10   2     1292.01     1463.91     10.83 o 
  -1  10   2      160.21      201.64      2.85 o 
   0  10   2     1944.53     2086.65     14.77 o 
   1  10   2     3843.49     4136.84     27.37 o 
   2  10   2      504.76      583.52      6.26 o 
   3  10   2       94.38      131.81      2.70 o 
   4  10   2      493.39      559.24      6.15 o 
   5  10   2      287.51      334.03      4.78 o 
   6  10   2        8.00       13.81      1.54 o 
   7  10   2      557.36      561.43      8.34 o 
   8  10   2        1.92        0.37      1.36 o 
   9  10   2      658.74      633.98     10.44 o 
  10  10   2      812.49      800.69     15.04 o 
  11  10   2        0.06        3.32      3.83 o 
  12  10   2     1008.03      899.14     22.83 o 
  13  10   2       27.77       30.46      6.07 o 
  14  10   2       15.35       18.14      5.89 o 
  15  10   2      114.81      130.02     11.14 o 
  16  10   2        0.13        4.96      5.55 o 
  17  10   2        1.91       -2.15      5.94 o 
  18  10   2        2.69       17.27      9.14 o 
  19  10   2       38.63       38.33     11.70 o 
 -20  11   2       13.60       13.46      8.42 o 
 -19  11   2        0.32       -1.43      6.11 o 
 -18  11   2      159.91      124.06     12.30 o 
 -17  11   2      129.92      139.86     12.38 o 
 -16  11   2       28.21       14.87      6.51 o 
 -15  11   2      292.99      299.11     12.47 o 
 -14  11   2        8.66       13.61      4.42 o 
 -13  11   2      297.24      325.45     10.66 o 
 -12  11   2       16.56       25.08      3.73 o 
 -11  11   2       27.96       30.05      4.79 o 
 -10  11   2       42.11       35.13      2.91 o 
  -9  11   2      599.21      525.51      7.77 o 
  -8  11   2      235.38      265.71      5.09 o 
  -7  11   2     2107.67     2211.78     19.59 o 
  -6  11   2     1232.81     1230.20     10.75 o 
  -5  11   2        1.52        1.52      0.96 o 
  -4  11   2     1335.94     1431.61     11.86 o 
  -3  11   2        2.80        0.50      0.80 o 
  -2  11   2      972.07     1007.34      8.09 o 
  -1  11   2     1062.36     1030.08      8.07 o 
   0  11   2     2308.05     2477.75     16.95 o 
   1  11   2      806.09      910.66      8.51 o 
   2  11   2       67.59       47.80      1.91 o 
   3  11   2       29.70       39.26      1.76 o 
   4  11   2      570.90      541.09      7.04 o 
   5  11   2       41.48       29.86      1.89 o 
   6  11   2      628.38      611.74      7.72 o 
   7  11   2     2895.03     2858.39     25.46 o 
   8  11   2     3344.49     3225.32     31.25 o 
   9  11   2      967.08      897.17     15.54 o 
  10  11   2      641.57      571.04     12.21 o 
  11  11   2      357.65      351.59     13.25 o 
  12  11   2      602.02      595.27     18.55 o 
  13  11   2      159.15      160.71     10.43 o 
  14  11   2      201.94      204.78     11.64 o 
  15  11   2      118.31      115.88     11.00 o 
  16  11   2      244.99      237.41     18.62 o 
  17  11   2        3.86        8.44      8.38 o 
  18  11   2       96.53      108.78     14.89 o 
  19  11   2       48.03       78.29     13.62 o 
 -19  12   2      110.13       91.69     11.49 o 
 -18  12   2        7.20        0.39      7.82 o 
 -17  12   2        0.43       -5.24      5.24 o 
 -16  12   2      260.45      271.61     19.86 o 
 -15  12   2       82.39       70.86      9.04 o 
 -14  12   2      329.17      290.94     10.64 o 
 -13  12   2      174.86      170.64      7.73 o 
 -12  12   2      334.10      324.37     10.28 o 
 -11  12   2       51.55       55.22      5.19 o 
 -10  12   2      543.39      527.12     14.01 o 
  -9  12   2      397.89      418.46      7.33 o 
  -8  12   2        0.84        1.81      1.31 o 
  -7  12   2      160.88      144.79      3.88 o 
  -6  12   2     1120.51      998.96     10.49 o 
  -5  12   2       15.68       10.50      1.47 o 
  -4  12   2       26.95       29.35      1.90 o 
  -3  12   2      306.10      315.57      4.50 o 
  -2  12   2       18.68       27.43      1.48 o 
  -1  12   2      129.01      134.80      2.64 o 
   0  12   2        7.65       20.08      1.30 o 
   1  12   2      408.78      389.81      4.94 o 
   2  12   2       22.40       14.45      1.56 o 
   3  12   2     2604.77     2631.14     23.67 o 
   4  12   2      258.68      221.59      4.32 o 
   5  12   2     1644.09     1673.97     15.95 o 
   6  12   2       25.49       35.52      2.58 o 
   7  12   2     2419.75     2277.98     24.97 o 
   8  12   2      171.22      155.66      6.59 o 
   9  12   2      546.93      514.21     11.55 o 
  10  12   2       16.68       33.82      3.51 o 
  11  12   2       16.22       20.73      3.22 o 
  12  12   2       30.08       20.36      4.07 o 
  13  12   2       17.00       17.46      5.24 o 
  14  12   2       25.96       27.14      6.34 o 
  15  12   2      159.85      182.56     37.00 o 
  16  12   2       99.14      131.91     15.47 o 
  17  12   2       19.19       14.95     10.41 o 
  18  12   2      113.78      125.57     16.16 o 
  19  12   2      127.14      125.87     16.52 o 
 -19  13   2       37.66       40.65     11.78 o 
 -18  13   2       12.55        5.69      6.38 o 
 -17  13   2        0.71        4.23      6.01 o 
 -16  13   2        3.22        0.39      5.18 o 
 -15  13   2      141.52      148.09     11.50 o 
 -14  13   2        0.28       -0.72      5.10 o 
 -13  13   2      195.42      169.50      8.38 o 
 -12  13   2       59.60       59.69      6.78 o 
 -11  13   2        1.30       -0.13      2.91 o 
 -10  13   2       85.94       75.08      4.69 o 
  -9  13   2      152.89      133.54      4.64 o 
  -8  13   2       41.60       43.71      3.15 o 
  -7  13   2      471.00      412.90      6.57 o 
  -6  13   2      403.69      395.02      6.29 o 
  -5  13   2      118.56      117.23      3.96 o 
  -4  13   2       15.64       16.63      1.64 o 
  -3  13   2        9.94       13.61      1.57 o 
  -2  13   2      484.84      512.59      5.76 o 
  -1  13   2      417.36      443.98      5.55 o 
   0  13   2      328.72      342.57      4.88 o 
   1  13   2       98.15       86.73      2.74 o 
   2  13   2      331.63      408.82      5.82 o 
   3  13   2       34.52       18.02      1.81 o 
   4  13   2        0.11       -0.75      1.11 o 
   5  13   2       53.13       60.77      3.09 o 
   6  13   2        2.58        1.90      1.54 o 
   7  13   2      283.31      265.63      7.66 o 
   8  13   2     1438.84     1371.56     19.23 o 
   9  13   2       40.37       41.01      4.16 o 
  10  13   2     1642.59     1525.59     27.32 o 
  11  13   2       45.87       50.32      6.01 o 
  12  13   2        0.33        9.06      4.30 o 
  13  13   2      111.06      108.36      8.13 o 
  14  13   2       60.22       59.27      9.92 o 
  15  13   2        0.01       -2.75      6.13 o 
  16  13   2      297.73      279.74     20.35 o 
  17  13   2      213.93      238.80     20.08 o 
  18  13   2        4.52       -6.55     16.30 o 
 -19  14   2       26.58       15.62     12.29 o 
 -18  14   2        2.63       -3.14     11.81 o 
 -17  14   2        4.60       16.78     10.81 o 
 -16  14   2       29.20       27.29      8.07 o 
 -15  14   2        5.87       11.97      5.79 o 
 -14  14   2      381.69      397.32     15.46 o 
 -13  14   2        0.22        2.83      3.75 o 
 -12  14   2      103.49      102.69      7.81 o 
 -11  14   2      149.47      144.02     11.56 o 
 -10  14   2       43.35       35.41      4.29 o 
  -9  14   2      307.69      263.90      8.42 o 
  -8  14   2      416.31      412.73      7.80 o 
  -7  14   2     1028.51      914.29     11.00 o 
  -6  14   2     1646.41     1561.59     14.74 o 
  -5  14   2      520.08      501.85      8.12 o 
  -4  14   2      467.02      431.50      7.40 o 
  -3  14   2       81.53       57.03      2.64 o 
  -2  14   2     1054.38     1073.37     10.04 o 
  -1  14   2      262.92      288.23      4.57 o 
   0  14   2      506.10      533.23      6.73 o 
   1  14   2     2305.92     2268.13     20.02 o 
   2  14   2     2829.98     2848.79     21.78 o 
   3  14   2        5.21        6.24      1.47 o 
   4  14   2     2391.36     2330.78     21.98 o 
   5  14   2      131.70      118.97      4.81 o 
   6  14   2      476.33      439.53      8.68 o 
   7  14   2     2119.37     2082.78     25.62 o 
   8  14   2        0.00        0.05      2.83 o 
   9  14   2        5.93        3.67      3.99 o 
  10  14   2      430.23      407.71     13.40 o 
  11  14   2      836.06      830.32     19.58 o 
  12  14   2        0.83        4.83      7.45 o 
  13  14   2       42.61       35.41      8.21 o 
  14  14   2        0.00       -0.72      6.28 o 
  15  14   2       95.48       87.47     11.62 o 
  16  14   2        1.83      -12.49     17.44 o 
  17  14   2     1299.11     1350.70     46.14 o 
  18  14   2        0.44       11.55     17.35 o 
 -18  15   2        9.96       11.93     10.59 o 
 -17  15   2       75.40      107.65     44.32 o 
 -16  15   2       71.91       69.75     26.19 o 
 -15  15   2       51.77       59.24      8.59 o 
 -14  15   2      287.03      269.39     24.17 o 
 -13  15   2      612.37      561.23     15.48 o 
 -12  15   2       92.42      102.86      6.39 o 
 -11  15   2        1.79       12.23      3.78 o 
 -10  15   2       12.96        6.08      3.15 o 
  -9  15   2      148.44      158.54      6.55 o 
  -8  15   2      250.68      296.43      7.15 o 
  -7  15   2      204.24      167.06      4.92 o 
  -6  15   2        4.42        6.00      1.93 o 
  -5  15   2      315.22      322.64      7.04 o 
  -4  15   2      201.38      176.02      5.15 o 
  -3  15   2       19.13       18.81      2.12 o 
  -2  15   2        0.16        3.14      1.68 o 
  -1  15   2        2.44        1.81      1.56 o 
   0  15   2      726.95      628.00      8.04 o 
   1  15   2      524.54      466.79      6.89 o 
   2  15   2       12.14       16.50      2.27 o 
   3  15   2      925.60      858.82     11.69 o 
   4  15   2      252.20      232.36      6.04 o 
   5  15   2      667.04      631.99     10.87 o 
   6  15   2      122.35      107.79      5.10 o 
   7  15   2      633.23      639.27     12.45 o 
   8  15   2      159.39      155.10      8.66 o 
   9  15   2       17.51       16.86      4.92 o 
  10  15   2       27.93       20.15      5.07 o 
  11  15   2      201.89      198.02     11.76 o 
  12  15   2      237.65      248.95     16.51 o 
  13  15   2       35.03       19.03     19.94 o 
  14  15   2      211.29      211.10     15.08 o 
  15  15   2      180.51      223.55     16.20 o 
  16  15   2       17.26       25.10      9.76 o 
  17  15   2       17.71       34.59     10.80 o 
  18  15   2       69.68       91.71     14.80 o 
 -18  16   2       18.35       19.67     16.39 o 
 -17  16   2        1.43        6.90      9.58 o 
 -16  16   2       45.10       28.70     13.66 o 
 -15  16   2        1.25       -6.38      6.38 o 
 -14  16   2      376.68      419.56     32.41 o 
 -13  16   2       83.53      101.04     15.92 o 
 -12  16   2      114.35       96.23      7.12 o 
 -11  16   2       40.01       46.46      4.92 o 
 -10  16   2        4.93        9.08      3.53 o 
  -9  16   2       25.69       16.76      2.96 o 
  -8  16   2      493.02      480.91     13.60 o 
  -7  16   2     1022.77      937.67     12.71 o 
  -6  16   2     2076.21     1983.35     22.45 o 
  -5  16   2        0.23       -0.35      2.12 o 
  -4  16   2      425.82      401.68      8.45 o 
  -3  16   2     1487.85     1402.12     17.32 o 
  -2  16   2     1083.34     1069.28     14.79 o 
  -1  16   2      421.28      460.94      8.06 o 
   0  16   2       84.29       87.15      4.06 o 
   1  16   2     3899.87     3768.38     33.11 o 
   2  16   2     3230.05     3126.50     30.23 o 
   3  16   2      784.78      761.22     11.17 o 
   4  16   2     1198.31     1099.24     14.08 o 
   5  16   2      356.08      355.46      7.67 o 
   6  16   2     1262.97     1215.57     17.05 o 
   7  16   2       29.01       25.73      5.27 o 
   8  16   2       10.96       13.48      4.01 o 
   9  16   2      327.13      342.20     12.94 o 
  10  16   2        3.95       -3.01      4.94 o 
  11  16   2        1.85        1.46      6.01 o 
  12  16   2      169.00      153.82     14.36 o 
  13  16   2       16.02       28.12     12.00 o 
  14  16   2       28.24       26.03      8.52 o 
  15  16   2      135.15      133.77     13.82 o 
  16  16   2      175.25      182.00     17.85 o 
  17  16   2      254.18      299.20     22.13 o 
 -17  17   2        1.86       10.27      7.92 o 
 -16  17   2       47.76       66.08     12.37 o 
 -15  17   2       41.16       53.37     10.51 o 
 -14  17   2       65.31       68.58     18.01 o 
 -13  17   2      167.16      199.73     14.06 o 
 -12  17   2        4.22        1.38      7.01 o 
 -11  17   2       31.52       25.37      3.95 o 
 -10  17   2        5.16        0.42      2.43 o 
  -9  17   2      271.07      266.03      7.78 o 
  -8  17   2      353.39      323.03      8.36 o 
  -7  17   2        6.05        2.14      2.99 o 
  -6  17   2       43.58       82.12      4.68 o 
  -5  17   2       31.69       29.86      3.12 o 
  -4  17   2      376.66      400.88      8.72 o 
  -3  17   2      641.21      582.17     11.39 o 
  -2  17   2      827.86      777.99     12.48 o 
  -1  17   2      978.46      923.46     13.05 o 
   0  17   2      288.94      287.84      7.02 o 
   1  17   2      387.75      365.17      8.49 o 
   2  17   2       30.02       15.02      2.74 o 
   3  17   2      116.35      109.04      4.29 o 
   4  17   2      144.79      126.55      4.96 o 
   5  17   2      180.10      146.84      5.08 o 
   6  17   2      413.79      396.14      9.13 o 
   7  17   2      161.19      170.86      8.26 o 
   8  17   2       73.83       73.70      7.98 o 
   9  17   2      100.44      115.08      9.84 o 
  10  17   2        0.70       11.62      6.16 o 
  11  17   2      156.46      187.34     11.93 o 
  12  17   2       38.97       42.08     10.50 o 
  13  17   2       15.09        5.39      8.46 o 
  14  17   2        3.73        8.82      7.65 o 
  15  17   2       82.00       60.97     12.10 o 
  16  17   2        0.01        5.79      8.36 o 
  17  17   2       50.85       87.30     13.81 o 
 -17  18   2        3.96       22.57      8.62 o 
 -16  18   2      185.32      208.52     38.65 o 
 -15  18   2       20.88       27.48      9.13 o 
 -14  18   2       55.93       50.23     11.98 o 
 -13  18   2      107.09      111.96     12.03 o 
 -12  18   2        1.12       -4.97      4.97 o 
 -11  18   2        0.22       -3.41      4.18 o 
 -10  18   2       48.45       46.38      5.97 o 
  -9  18   2       13.17       10.84      3.01 o 
  -8  18   2      382.58      325.89      8.56 o 
  -7  18   2       14.46       15.18      3.45 o 
  -6  18   2      425.75      428.66     10.89 o 
  -5  18   2      535.82      524.20     10.96 o 
  -4  18   2       22.14       33.66      4.14 o 
  -3  18   2       73.40       81.09      4.61 o 
  -2  18   2       37.22       42.34      3.65 o 
  -1  18   2       26.76       30.52      4.15 o 
   0  18   2      270.51      251.87      8.29 o 
   1  18   2       47.27       33.58      3.43 o 
   2  18   2       86.21       67.36      3.93 o 
   3  18   2     1509.95     1499.04     18.70 o 
   4  18   2     1881.66     1852.55     19.55 o 
   5  18   2        0.74       -0.10      2.54 o 
   6  18   2       59.01       72.26      6.81 o 
   7  18   2       74.70       64.70      5.70 o 
   8  18   2       82.98       95.26      6.59 o 
   9  18   2        3.55        4.01      3.88 o 
  10  18   2       19.75       13.59      8.08 o 
  11  18   2      407.64      439.54     27.86 o 
  12  18   2       64.12       75.58     26.69 o 
  13  18   2       19.87       11.25      9.24 o 
  14  18   2        3.42        4.27      8.39 o 
  15  18   2       65.47       35.47     39.77 o 
  16  18   2       25.24       29.06     13.10 o 
 -16  19   2       40.07       48.23     21.78 o 
 -15  19   2      277.99      266.75     19.59 o 
 -14  19   2        8.44        4.47     17.55 o 
 -13  19   2      617.07      607.92     24.26 o 
 -12  19   2      223.93      215.98     14.81 o 
 -11  19   2       24.92       26.44      9.82 o 
 -10  19   2        7.90       10.10      4.38 o 
  -9  19   2      178.15      192.04      7.88 o 
  -8  19   2      180.85      160.65      7.10 o 
  -7  19   2      290.97      285.44      8.09 o 
  -6  19   2      832.90      829.28     15.69 o 
  -5  19   2      517.38      517.14     12.42 o 
  -4  19   2      191.33      192.18      7.80 o 
  -3  19   2     1255.78     1161.97     17.85 o 
  -2  19   2      268.91      270.46      8.95 o 
  -1  19   2       11.69        5.04      2.08 o 
   0  19   2       48.62       52.01      5.63 o 
   1  19   2        2.87        4.42      2.93 o 
   2  19   2      639.93      591.55     10.82 o 
   3  19   2      829.96      734.59     12.32 o 
   4  19   2      196.61      237.56     11.92 o 
   5  19   2     1019.69      991.81     19.46 o 
   6  19   2       58.04       72.88      7.73 o 
   7  19   2       31.25       31.38      9.06 o 
   8  19   2     1196.60     1191.33     22.67 o 
   9  19   2       42.86       52.04      6.56 o 
  10  19   2     1737.33     1743.09     37.31 o 
  11  19   2       18.65       18.65      6.43 o 
  12  19   2      271.79      253.02     18.03 o 
  13  19   2        0.12        9.91     10.66 o 
  14  19   2      477.78      554.14     34.84 o 
  15  19   2        0.65       -9.12      9.12 o 
  16  19   2      314.07      309.92     22.72 o 
 -16  20   2       60.28       66.98     15.95 o 
 -15  20   2      147.52      188.14     17.50 o 
 -14  20   2       34.27       53.90     10.51 o 
 -13  20   2        6.68       14.60     17.14 o 
 -12  20   2       14.49       18.25     15.48 o 
 -11  20   2        3.51       10.86      9.67 o 
 -10  20   2        0.94       -2.40      4.92 o 
  -9  20   2      448.22      422.13     12.38 o 
  -8  20   2      290.84      295.51     13.96 o 
  -7  20   2        1.03        4.31      3.90 o 
  -6  20   2      117.86      134.46      9.81 o 
  -5  20   2      365.89      367.78     12.68 o 
  -4  20   2       51.48       51.27      5.69 o 
  -3  20   2      100.94      104.74      8.51 o 
  -2  20   2       12.42       12.30      3.95 o 
  -1  20   2      114.44      100.66      6.16 o 
   0  20   2      201.58      197.90      8.71 o 
   1  20   2      344.75      303.80     10.47 o 
   2  20   2       47.56       34.11      4.93 o 
   3  20   2      147.58      183.24      9.27 o 
   4  20   2      789.03      767.33     18.68 o 
   5  20   2       18.15       26.84      5.21 o 
   6  20   2      327.82      313.55     11.02 o 
   7  20   2     1407.64     1360.18     24.57 o 
   8  20   2      187.86      178.23     12.77 o 
   9  20   2       83.65       94.02      8.07 o 
  10  20   2      458.69      474.86     21.79 o 
  11  20   2        0.08       -8.93     11.30 o 
  12  20   2       23.16       41.70     13.73 o 
  13  20   2        0.14      -11.47     15.09 o 
  14  20   2        2.10        4.03      8.04 o 
  15  20   2      104.88      127.74     16.30 o 
 -15  21   2        3.88       56.49     17.57 o 
 -14  21   2       15.10       28.62     12.04 o 
 -13  21   2       20.51       39.84     15.95 o 
 -12  21   2      149.99      155.53     22.08 o 
 -11  21   2       22.23        5.42      5.94 o 
 -10  21   2      164.11      179.59     11.75 o 
  -9  21   2       16.93       24.27      6.70 o 
  -8  21   2       99.55      109.16      8.69 o 
  -7  21   2       71.62       78.59      6.44 o 
  -6  21   2       39.14       47.23      6.40 o 
  -5  21   2      178.02      202.55     10.35 o 
  -4  21   2       73.70       64.13      6.10 o 
  -3  21   2       30.14       27.67      4.93 o 
  -2  21   2        5.41       17.65      6.76 o 
  -1  21   2      294.26      274.96     11.25 o 
   0  21   2        4.95        2.72      3.19 o 
   1  21   2       70.67       64.91     10.26 o 
   2  21   2        0.19       14.03      6.03 o 
   3  21   2      100.17      101.22     12.94 o 
   4  21   2      309.05      308.22     12.14 o 
   5  21   2       67.83       80.13      8.16 o 
   6  21   2      110.29      100.11      7.97 o 
   7  21   2      698.44      714.10     21.54 o 
   8  21   2      947.79      965.68     22.74 o 
   9  21   2      281.72      330.77     15.99 o 
  10  21   2        0.15        2.46      6.21 o 
  11  21   2      278.67      265.52     22.03 o 
  12  21   2      233.32      211.24     20.41 o 
  13  21   2        0.03       -6.31      6.88 o 
  14  21   2      151.20      165.37     17.68 o 
  15  21   2      255.46      269.50     24.64 o 
 -14  22   2      135.22      170.12     30.76 o 
 -13  22   2        8.27       14.12     15.97 o 
 -12  22   2      339.67      395.33     37.99 o 
 -11  22   2       59.97       96.38     23.60 o 
 -10  22   2        6.14       -5.92     10.13 o 
  -9  22   2        0.80       -6.15      6.15 o 
  -8  22   2      192.96      208.55     11.00 o 
  -7  22   2        0.29        4.89      4.53 o 
  -6  22   2       92.02      106.95      9.43 o 
  -5  22   2      302.90      306.78     12.71 o 
  -4  22   2      212.86      248.08     11.27 o 
  -3  22   2       56.21       73.06      7.25 o 
  -2  22   2        5.86        4.08      6.26 o 
  -1  22   2        5.30        1.45      4.65 o 
   0  22   2        2.00        6.44      6.27 o 
   1  22   2       46.78       42.85     12.42 o 
   2  22   2        3.74        9.79      9.20 o 
   3  22   2       39.56       23.45      8.00 o 
   4  22   2      129.01      130.92     10.98 o 
   5  22   2      736.46      701.46     48.78 o 
   6  22   2       50.29       65.06      8.38 o 
   7  22   2      104.93      120.04      8.49 o 
   8  22   2      101.06       96.14     12.18 o 
   9  22   2       46.23       48.23     10.42 o 
  10  22   2      362.66      347.23     30.69 o 
  11  22   2       29.03       40.50     12.63 o 
  12  22   2       33.92       32.64     16.09 o 
  13  22   2        0.05      -12.21     15.30 o 
  14  22   2       12.17        1.96      9.40 o 
 -14  23   2      322.80      356.85     37.68 o 
 -13  23   2        0.87       27.61     14.29 o 
 -12  23   2       54.14      117.45     23.24 o 
 -11  23   2        0.29       -5.14      8.97 o 
 -10  23   2       71.53       59.60     20.08 o 
  -9  23   2      187.71      209.11     20.82 o 
  -8  23   2      166.14      201.82     11.40 o 
  -7  23   2        0.27       -0.30      4.63 o 
  -6  23   2       69.40       55.99      8.07 o 
  -5  23   2      166.58      180.93     10.23 o 
  -4  23   2      193.57      193.40      9.61 o 
  -3  23   2       92.49       86.71      7.16 o 
  -2  23   2      545.93      560.35     16.93 o 
  -1  23   2      695.44      688.22     25.97 o 
   0  23   2      173.10      179.46     12.67 o 
   1  23   2       99.22      113.53     17.53 o 
   2  23   2       21.62       27.39      7.57 o 
   3  23   2      382.38      321.29     16.26 o 
   4  23   2       16.67       12.54      7.36 o 
   5  23   2        8.18       -1.41      9.56 o 
   6  23   2       20.92       43.26     20.22 o 
   7  23   2      117.40      138.40     10.48 o 
   8  23   2      163.29      164.06     15.09 o 
   9  23   2      443.75      438.49     25.90 o 
  10  23   2      137.93      164.92     17.20 o 
  11  23   2       94.85       72.13     22.57 o 
  12  23   2       31.80       19.63     19.20 o 
  13  23   2       63.25       54.72     16.63 o 
 -13  24   2        1.32       11.43     13.58 o 
 -12  24   2       65.59       49.58     18.61 o 
 -11  24   2       60.43       44.35     16.37 o 
 -10  24   2       42.90       86.25     34.26 o 
  -9  24   2       26.28       52.44     18.00 o 
  -8  24   2      131.41      146.07     14.72 o 
  -7  24   2       60.59       76.86      8.02 o 
  -6  24   2      180.10      170.90     15.15 o 
  -5  24   2        8.77        5.16      4.87 o 
  -4  24   2       87.78      104.72     11.49 o 
  -3  24   2      155.37      201.19     11.25 o 
  -2  24   2      328.06      338.34     19.06 o 
  -1  24   2      122.42      150.09     14.31 o 
   0  24   2      278.32      314.93     16.56 o 
   1  24   2       85.83       94.91     11.44 o 
   2  24   2        2.31       14.45      7.90 o 
   3  24   2       29.20        9.76     10.33 o 
   4  24   2      156.26      161.54     22.82 o 
   5  24   2      179.25      180.39     20.61 o 
   6  24   2       82.21       72.51     11.45 o 
   7  24   2      248.43      247.22     19.96 o 
   8  24   2        5.37       -8.13      8.81 o 
   9  24   2        9.56       10.15      8.73 o 
  10  24   2       23.48       22.34     10.68 o 
  11  24   2      136.10      128.05     27.58 o 
  12  24   2        0.25      -15.91     17.78 o 
 -12  25   2       23.88       31.95     17.03 o 
 -11  25   2      111.74      136.68     33.26 o 
 -10  25   2       44.83       71.84     14.04 o 
  -9  25   2        0.79      -13.77     13.77 o 
  -8  25   2      275.05      261.77     17.40 o 
  -7  25   2      143.83      162.48     11.62 o 
  -6  25   2       80.97       91.37     14.70 o 
  -5  25   2        2.01       -5.64      7.67 o 
  -4  25   2       25.53       40.21     14.23 o 
  -3  25   2       51.68       19.55     16.65 o 
  -2  25   2        0.12       -1.35      7.89 o 
  -1  25   2       38.83       28.05      9.51 o 
   0  25   2       35.96       33.42      9.98 o 
   1  25   2      114.29      121.83     16.74 o 
   2  25   2        1.59       16.20     13.23 o 
   3  25   2        2.29        1.88      7.76 o 
   4  25   2      378.74      403.88     22.15 o 
   5  25   2      130.78      121.06     13.11 o 
   6  25   2       33.24       49.41      9.99 o 
   7  25   2        1.92       -7.76      7.76 o 
   8  25   2        5.00       -7.03      7.03 o 
   9  25   2       39.48       36.69     12.04 o 
  10  25   2        5.06        0.87     15.08 o 
  11  25   2       53.87       56.15     23.81 o 
 -11  26   2      201.88      361.84     36.01 o 
 -10  26   2      587.35      570.06     31.89 o 
  -9  26   2        1.30      -13.62     14.75 o 
  -8  26   2        1.08       -9.45      9.45 o 
  -7  26   2       96.29      121.80     16.47 o 
  -6  26   2       19.89       17.51     12.68 o 
  -5  26   2       90.98       81.55     21.46 o 
  -4  26   2      157.28      169.09     20.73 o 
  -3  26   2       12.13       13.59     16.08 o 
  -2  26   2      394.25      395.42     21.78 o 
  -1  26   2        4.16        2.07      8.31 o 
   0  26   2        5.45       16.87      9.56 o 
   1  26   2      558.80      627.18     23.40 o 
   2  26   2        8.51       -9.33     20.57 o 
   3  26   2       16.43       17.24     22.70 o 
   4  26   2      131.81      146.40     17.41 o 
   5  26   2      477.04      633.60     51.78 o 
   6  26   2      447.89      450.83     27.46 o 
   7  26   2        0.76        0.21     17.82 o 
   8  26   2        4.02       -5.84     10.36 o 
   9  26   2        4.89        8.48     12.90 o 
  10  26   2       72.89       79.00     14.99 o 
 -10  27   2        2.01      -10.24     14.28 o 
  -9  27   2       55.61       78.43     23.22 o 
  -8  27   2      132.21      180.19     19.04 o 
  -7  27   2      329.59      353.52     43.10 o 
  -6  27   2      479.19      456.48     27.26 o 
  -5  27   2        0.68        5.70      9.89 o 
  -4  27   2      185.82      183.44     20.12 o 
  -3  27   2        5.61       -9.57     12.52 o 
  -2  27   2       36.02       -5.44     13.30 o 
  -1  27   2       40.72       46.41     21.09 o 
   0  27   2      412.45      421.67     71.18 o 
   1  27   2      144.07      174.76     20.15 o 
   2  27   2      151.72      175.04     19.75 o 
   3  27   2       16.88       15.47     10.98 o 
   4  27   2      753.03      766.76     35.25 o 
   5  27   2      762.84      799.04     50.71 o 
   6  27   2        5.01      -16.85     16.85 o 
   7  27   2      161.11      158.57     18.56 o 
   8  27   2      444.10      449.12     27.45 o 
   9  27   2       10.97       19.20     11.18 o 
  -8  28   2        4.47      -14.00     15.35 o 
  -7  28   2       73.22       77.34     15.34 o 
  -6  28   2        1.23       -4.53      9.67 o 
  -5  28   2        3.24        3.62     10.40 o 
  -4  28   2        2.30        1.20     12.20 o 
  -3  28   2       74.42       70.29     14.92 o 
  -2  28   2      161.30      168.77     41.38 o 
  -1  28   2       18.80       45.32     18.29 o 
   0  28   2        4.05       33.73     11.41 o 
   1  28   2       30.16       24.42     18.69 o 
   2  28   2        7.67       19.33      9.99 o 
   3  28   2      146.93      170.24     19.41 o 
   4  28   2        9.57       -0.62     11.10 o 
   5  28   2       46.24       35.05     17.06 o 
   6  28   2        7.75       18.46     10.37 o 
   7  28   2       15.03       14.45     21.14 o 
   8  28   2        0.20       -8.18      8.18 o 
  -6  29   2       68.01       74.12     15.67 o 
  -5  29   2       18.44      -10.11     10.19 o 
  -4  29   2       51.08       52.67     14.59 o 
  -3  29   2      188.31      197.19     21.16 o 
  -2  29   2        0.15       -8.41      9.82 o 
  -1  29   2       15.68        8.87     16.06 o 
   0  29   2        2.73       12.03     12.71 o 
   1  29   2        4.56       -7.17     19.00 o 
   2  29   2        7.20       -8.12     11.43 o 
   3  29   2       11.64       -2.29      8.88 o 
   4  29   2       18.33       -6.72     16.46 o 
   5  29   2       22.49       18.70     11.00 o 
   6  29   2        3.29       -1.25      8.72 o 
  -4  30   2        4.58       -4.44     14.53 o 
  -3  30   2       84.97       88.28     18.60 o 
  -2  30   2       22.43       31.16     15.05 o 
  -1  30   2       88.12       92.81     17.00 o 
   0  30   2      103.96       -2.66     13.92 o 
   1  30   2      131.79       99.59     17.84 o 
   2  30   2      253.64      277.90     41.93 o 
   3  30   2       21.70       16.82     11.92 o 
 -21   1   3       50.74       56.89     10.23 o 
 -20   1   3       59.90       57.16      9.00 o 
 -19   1   3       73.51       63.73      9.07 o 
 -18   1   3      182.86      165.07     11.78 o 
 -17   1   3      111.01      130.80     10.08 o 
 -16   1   3        8.90       10.26      4.86 o 
 -15   1   3      278.92      265.33     10.25 o 
 -14   1   3       14.05       10.33      3.12 o 
 -13   1   3      536.81      522.35     11.37 o 
 -12   1   3      275.02      261.65      7.02 o 
 -11   1   3      702.02      676.89      9.72 o 
 -10   1   3      229.74      221.37      4.57 o 
  -9   1   3     2285.83     2353.70     17.72 o 
  -8   1   3      849.49      933.68      8.67 o 
  -7   1   3     1062.61     1034.15      9.63 o 
  -6   1   3     2455.49     2795.06     19.04 o 
  -5   1   3      536.68      528.61      4.94 o 
  -4   1   3      613.43      635.38      6.92 o 
  -3   1   3     9062.25     9105.80     56.90 o 
  -2   1   3      103.18       98.29      1.95 o 
  -1   1   3       27.27       37.58      1.29 o 
   0   1   3     1741.10     1931.60     14.09 o 
   1   1   3     4560.82     4930.00     36.82 o 
   2   1   3    12585.93    13539.04    112.62 o 
   3   1   3    12312.49    12966.06    106.46 o 
   4   1   3     1114.39     1294.22     10.60 o 
   5   1   3        1.55        2.18      0.71 o 
   6   1   3      489.67      633.81      6.98 o 
   7   1   3     3395.24     3715.80     33.10 o 
   8   1   3      232.51      242.78      4.68 o 
   9   1   3      469.02      455.11      6.93 o 
  10   1   3     3088.13     3121.82     30.65 o 
  11   1   3      127.10      140.17      6.10 o 
  12   1   3      424.21      391.06      9.16 o 
  13   1   3      667.74      663.48     16.96 o 
  14   1   3       96.92      106.62      7.64 o 
  15   1   3        6.34        7.58      4.29 o 
  16   1   3      120.13      119.41      9.16 o 
  17   1   3      114.51       95.94      9.06 o 
  18   1   3      133.62      152.76     11.06 o 
  19   1   3       64.35       68.79     10.48 o 
  20   1   3      105.85       96.27     10.17 o 
 -21   2   3        7.44        3.45      6.98 o 
 -20   2   3       20.83       15.42      6.97 o 
 -19   2   3        4.27       -4.78      5.00 o 
 -18   2   3       18.15       22.46      6.85 o 
 -17   2   3       18.22       16.19      5.82 o 
 -16   2   3        0.13       -1.25      3.12 o 
 -15   2   3       10.61       13.01      3.96 o 
 -14   2   3       72.50       74.20      5.90 o 
 -13   2   3        3.29       -0.39      2.16 o 
 -12   2   3      141.19      127.10      5.12 o 
 -11   2   3      110.57      117.82      4.16 o 
 -10   2   3      611.25      613.63      8.32 o 
  -9   2   3      393.45      402.58      5.90 o 
  -8   2   3     1068.88     1031.31     10.13 o 
  -7   2   3      269.76      325.04      4.29 o 
  -6   2   3      236.06      215.89      3.18 o 
  -5   2   3      302.63      330.95      3.55 o 
  -4   2   3     3236.47     3244.79     24.00 o 
  -3   2   3     1309.29     1516.72     11.61 o 
  -2   2   3     8097.89     8145.00     56.92 o 
  -1   2   3     5410.81     5512.77     33.31 o 
   0   2   3     6520.58     6801.70     44.99 o 
   1   2   3     1444.44     1476.27     16.10 o 
   2   2   3       26.52       26.92      1.21 o 
   3   2   3      703.75      743.19      8.02 o 
   4   2   3     3416.91     3683.55     27.22 o 
   5   2   3      134.97      129.22      2.62 o 
   6   2   3     1082.88     1112.32     10.36 o 
   7   2   3     3907.75     4275.93     33.93 o 
   8   2   3      410.48      399.28      6.12 o 
   9   2   3     1375.04     1390.86     14.06 o 
  10   2   3      586.92      621.86     10.96 o 
  11   2   3      146.03      173.91      7.19 o 
  12   2   3     1576.47     1421.77     21.53 o 
  13   2   3      300.76      348.59     10.99 o 
  14   2   3       53.54       65.67      8.25 o 
  15   2   3      170.78      175.15     10.02 o 
  16   2   3       48.89       52.43      7.13 o 
  17   2   3       18.28        9.54      5.38 o 
  18   2   3      101.82      101.02      9.62 o 
  19   2   3       34.15       23.43      6.78 o 
  20   2   3      186.07      199.20     13.29 o 
 -21   3   3        0.42       -4.15      6.66 o 
 -20   3   3       62.87       75.63     11.01 o 
 -19   3   3       68.28       71.15     10.39 o 
 -18   3   3      463.47      467.89     17.71 o 
 -17   3   3        7.25       -0.48      4.65 o 
 -16   3   3       61.01       55.40      6.04 o 
 -15   3   3       11.51       11.71      4.02 o 
 -14   3   3       97.66       74.39      5.34 o 
 -13   3   3      482.87      472.69     11.03 o 
 -12   3   3       88.98       94.89      4.76 o 
 -11   3   3      427.52      405.60      7.96 o 
 -10   3   3       36.27       28.29      2.00 o 
  -9   3   3      696.36      759.44      8.36 o 
  -8   3   3      107.70      112.41      2.79 o 
  -7   3   3     1084.48     1135.49     10.12 o 
  -6   3   3      939.38     1025.78      9.00 o 
  -5   3   3      292.75      284.88      3.15 o 
  -4   3   3       56.08       58.00      1.24 o 
  -3   3   3     5856.03     6040.46     40.34 o 
  -2   3   3     7237.92     7435.82     52.39 o 
  -1   3   3     1588.78     1800.40     15.16 o 
   0   3   3       39.73       67.54      2.47 o 
   1   3   3     2910.09     2887.61     24.60 o 
   2   3   3       33.64       20.36      1.13 o 
   3   3   3      610.72      597.82      5.99 o 
   4   3   3      608.13      644.11      6.24 o 
   5   3   3     1322.26     1642.81     13.55 o 
   6   3   3      179.94      180.33      3.23 o 
   7   3   3     2029.80     2133.33     16.78 o 
   8   3   3      246.89      275.96      5.23 o 
   9   3   3       11.20        3.25      1.38 o 
  10   3   3       37.05       55.53      4.93 o 
  11   3   3     1004.85      982.49     16.54 o 
  12   3   3     1044.02      957.18     15.25 o 
  13   3   3     1950.11     1800.73     28.89 o 
  14   3   3       21.17       36.66      6.12 o 
  15   3   3      149.84      156.80      9.77 o 
  16   3   3       51.98       49.09      7.06 o 
  17   3   3        5.03        8.69      5.05 o 
  18   3   3      299.74      300.16     14.41 o 
  19   3   3      117.68      127.42     10.97 o 
  20   3   3       46.80       42.97      8.16 o 
 -21   4   3       42.56       60.58     14.68 o 
 -20   4   3       65.94       55.38     10.31 o 
 -19   4   3       94.82       91.02     11.20 o 
 -18   4   3      135.66      140.60     12.44 o 
 -17   4   3        0.71        1.53      4.34 o 
 -16   4   3       53.39       50.36      5.87 o 
 -15   4   3      122.72      127.50      8.46 o 
 -14   4   3       52.76       52.14      5.21 o 
 -13   4   3       83.54       65.47      4.76 o 
 -12   4   3      139.77      159.20      5.72 o 
 -11   4   3        0.03        1.31      1.51 o 
 -10   4   3      163.62      191.52      4.16 o 
  -9   4   3      689.32      684.98      7.89 o 
  -8   4   3        4.51        2.76      1.00 o 
  -7   4   3      163.90      162.95      2.98 o 
  -6   4   3       65.83       78.56      1.99 o 
  -5   4   3     3624.01     4076.15     25.20 o 
  -4   4   3     1593.16     1853.43     12.55 o 
  -3   4   3     2201.18     2382.44     17.50 o 
  -2   4   3     2033.37     2225.84     18.41 o 
  -1   4   3      573.74      605.35      7.13 o 
   0   4   3       44.98       58.11      1.60 o 
   1   4   3      186.67      195.98      3.01 o 
   2   4   3      338.44      375.52      4.90 o 
   3   4   3      942.00     1029.56      8.50 o 
   4   4   3     1455.20     1606.79     12.20 o 
   5   4   3      610.53      639.27      6.50 o 
   6   4   3       41.69       48.80      2.00 o 
   7   4   3      330.98      372.94      5.33 o 
   8   4   3     1003.42     1011.25     11.51 o 
   9   4   3        3.69        3.77      1.44 o 
  10   4   3       70.46       51.87      3.71 o 
  11   4   3     1678.93     1626.41     25.62 o 
  12   4   3      380.15      323.18      9.06 o 
  13   4   3       15.89       21.82      6.35 o 
  14   4   3        5.15       21.84      6.32 o 
  15   4   3       65.19       44.66      6.43 o 
  16   4   3      127.58      144.20     10.12 o 
  17   4   3       86.14       75.29      8.31 o 
  18   4   3        9.89        9.57      5.35 o 
  19   4   3        5.20        2.43      4.80 o 
  20   4   3        0.58        6.75      9.14 o 
 -21   5   3        0.02        2.00      6.83 o 
 -20   5   3        2.33       -5.97      5.97 o 
 -19   5   3       18.15       14.45      7.96 o 
 -18   5   3      716.48      696.99     24.69 o 
 -17   5   3       24.37       20.39      5.51 o 
 -16   5   3      566.68      525.50     16.66 o 
 -15   5   3      469.89      474.77     12.08 o 
 -14   5   3       89.06       93.39      5.86 o 
 -13   5   3      271.19      311.80      9.18 o 
 -12   5   3        4.83        2.85      2.66 o 
 -11   5   3      966.74      871.27     10.94 o 
 -10   5   3      264.63      231.12      4.59 o 
  -9   5   3      225.76      210.11      4.13 o 
  -8   5   3      165.43      174.10      3.34 o 
  -7   5   3      187.53      144.99      2.85 o 
  -6   5   3      225.64      199.55      3.14 o 
  -5   5   3      846.38      879.19      7.20 o 
  -4   5   3      591.38      516.30      4.79 o 
  -3   5   3     3604.97     3598.70     24.81 o 
  -2   5   3      224.82      222.24      2.82 o 
  -1   5   3     4038.02     4155.85     30.50 o 
   0   5   3       33.62       40.98      1.58 o 
   1   5   3     5740.19     5819.12     46.33 o 
   2   5   3     2851.23     3093.49     23.84 o 
   3   5   3     1577.39     1607.22     11.95 o 
   4   5   3      103.96      138.99      2.51 o 
   5   5   3     5384.42     5783.84     38.89 o 
   6   5   3      610.46      619.42      6.64 o 
   7   5   3     1235.77     1163.48     11.94 o 
   8   5   3      108.05      135.43      3.61 o 
   9   5   3     1063.63     1015.98     12.34 o 
  10   5   3      895.24      862.65     13.93 o 
  11   5   3     2685.84     2519.33     57.64 o 
  12   5   3      102.55      128.22      5.31 o 
  13   5   3      589.82      633.18     16.54 o 
  14   5   3      542.60      503.30     17.15 o 
  15   5   3       62.76       67.57      7.27 o 
  16   5   3      813.63      829.87     22.06 o 
  17   5   3        5.21        6.32      5.19 o 
  18   5   3        6.27        6.72      5.53 o 
  19   5   3        6.05        4.42      7.55 o 
  20   5   3      402.43      428.86     21.93 o 
 -20   6   3       74.05       75.78     11.26 o 
 -19   6   3      289.84      227.84     15.76 o 
 -18   6   3      209.52      228.02     15.01 o 
 -17   6   3        0.20        1.58      4.94 o 
 -16   6   3      503.90      510.14     14.33 o 
 -15   6   3      123.87      132.17      8.00 o 
 -14   6   3        6.34        4.97      3.27 o 
 -13   6   3      223.39      220.33      7.92 o 
 -12   6   3      127.75      114.98      5.84 o 
 -11   6   3      793.96      778.15     12.04 o 
 -10   6   3      994.35      910.77     10.88 o 
  -9   6   3       12.11       15.18      1.53 o 
  -8   6   3     1228.71     1269.36     11.07 o 
  -7   6   3       54.94       63.45      1.93 o 
  -6   6   3     2788.53     2828.67     20.87 o 
  -5   6   3     1300.75     1272.15     14.99 o 
  -4   6   3     1078.29     1020.78      8.69 o 
  -3   6   3      787.20      853.42      7.55 o 
  -2   6   3      283.77      310.75      3.79 o 
  -1   6   3      214.90      200.59      2.97 o 
   0   6   3     1180.66     1099.99     10.01 o 
   1   6   3      437.31      463.42      5.53 o 
   2   6   3     2392.78     2495.56     16.90 o 
   3   6   3      836.41     1004.99      8.25 o 
   4   6   3     2632.70     2732.89     19.84 o 
   5   6   3     2346.92     2416.10     17.77 o 
   6   6   3     2612.85     2610.11     19.35 o 
   7   6   3       46.43       34.24      2.14 o 
   8   6   3      242.99      238.32      4.81 o 
   9   6   3     1398.39     1408.87     18.69 o 
  10   6   3     3877.65     3738.04     42.95 o 
  11   6   3      122.47      163.50      8.28 o 
  12   6   3      907.22      825.25     14.41 o 
  13   6   3      867.62      793.27     17.73 o 
  14   6   3       13.72       18.68      4.47 o 
  15   6   3        2.68        7.28      6.77 o 
  16   6   3      210.00      187.15     11.01 o 
  17   6   3       84.54       88.71     10.92 o 
  18   6   3       36.62       47.90     11.02 o 
  19   6   3      156.68      145.84     13.81 o 
  20   6   3        0.22       -6.76      6.76 o 
 -20   7   3        0.22        4.04      6.73 o 
 -19   7   3       62.45       56.72      9.98 o 
 -18   7   3       84.01       84.09     10.71 o 
 -17   7   3      144.30      123.08     11.74 o 
 -16   7   3        0.02       -0.79      3.59 o 
 -15   7   3      839.46      841.39     20.02 o 
 -14   7   3       22.45       32.57      4.71 o 
 -13   7   3      822.74      749.91     15.91 o 
 -12   7   3      428.08      369.38      9.78 o 
 -11   7   3       19.29       29.79      3.41 o 
 -10   7   3      172.60      168.50      5.50 o 
  -9   7   3      107.60       91.76      2.75 o 
  -8   7   3        6.68        6.22      1.04 o 
  -7   7   3      566.81      582.10      5.86 o 
  -6   7   3      385.09      348.53      4.64 o 
  -5   7   3        9.08       11.82      1.10 o 
  -4   7   3      133.56      139.87      2.91 o 
  -3   7   3     5293.72     5487.89     37.77 o 
  -2   7   3     2005.41     2148.61     17.64 o 
  -1   7   3     1213.52     1335.20     12.07 o 
   0   7   3     1308.60     1395.29     11.90 o 
   1   7   3     5073.96     5810.64     40.45 o 
   2   7   3     1570.36     1751.55     12.81 o 
   3   7   3     1151.00     1262.16     10.06 o 
   4   7   3     1016.04     1130.22      9.91 o 
   5   7   3      922.97     1024.93      8.66 o 
   6   7   3     1333.14     1418.22     11.64 o 
   7   7   3        0.71        1.77      1.15 o 
   8   7   3        1.67        3.73      1.39 o 
   9   7   3        6.23        5.99      2.12 o 
  10   7   3       75.54       71.86      5.55 o 
  11   7   3        1.42       -1.24      1.81 o 
  12   7   3       81.82       78.86      6.87 o 
  13   7   3       50.53       68.63      5.68 o 
  14   7   3        0.03       -3.54      3.54 o 
  15   7   3       56.88       60.07      8.73 o 
  16   7   3       41.37       41.42      8.46 o 
  17   7   3        3.42       15.10      7.08 o 
  18   7   3        6.32        9.24     10.06 o 
  19   7   3        1.94        9.61      7.15 o 
  20   7   3      211.77      220.61     29.81 o 
 -20   8   3       14.80       14.05      7.17 o 
 -19   8   3       61.95       66.13     10.68 o 
 -18   8   3       39.53       53.05      9.57 o 
 -17   8   3        3.23        3.28      4.79 o 
 -16   8   3       81.64       77.69      6.75 o 
 -15   8   3      106.48      114.25      7.34 o 
 -14   8   3       33.75       29.97      4.71 o 
 -13   8   3      256.59      244.91      9.28 o 
 -12   8   3       10.39        7.85      3.61 o 
 -11   8   3       34.34       21.60      3.42 o 
 -10   8   3       11.46       16.39      2.29 o 
  -9   8   3       19.89       19.72      1.89 o 
  -8   8   3      121.08      133.33      3.34 o 
  -7   8   3      108.32      131.24      3.39 o 
  -6   8   3       78.75      116.91      2.75 o 
  -5   8   3        1.34        5.19      1.04 o 
  -4   8   3      879.30      925.10      9.00 o 
  -3   8   3      996.32     1082.35     10.05 o 
  -2   8   3      280.61      351.73      5.17 o 
  -1   8   3        0.17        0.20      0.70 o 
   0   8   3      334.53      338.86      4.04 o 
   1   8   3      323.65      427.91      4.30 o 
   2   8   3        9.09        6.41      0.85 o 
   3   8   3      217.52      277.23      3.74 o 
   4   8   3      299.49      321.05      4.09 o 
   5   8   3      297.59      312.33      3.95 o 
   6   8   3      810.67      889.05      8.48 o 
   7   8   3      125.26      118.88      3.23 o 
   8   8   3        1.09       -0.01      1.29 o 
   9   8   3      317.34      300.41      7.24 o 
  10   8   3      632.30      609.92     12.64 o 
  11   8   3      600.11      576.65     11.66 o 
  12   8   3       44.71       42.79      4.26 o 
  13   8   3       20.03       32.87      5.27 o 
  14   8   3        8.94       14.39      8.40 o 
  15   8   3        0.34        1.71      7.93 o 
  16   8   3       62.29       68.25      9.79 o 
  17   8   3       19.05       29.60      8.23 o 
  18   8   3       18.67       20.28      7.74 o 
  19   8   3        4.04       23.67      8.18 o 
 -20   9   3       70.51       89.51     12.28 o 
 -19   9   3       21.50       19.05      7.58 o 
 -18   9   3      272.71      277.19     16.61 o 
 -17   9   3      298.48      300.94     13.47 o 
 -16   9   3       15.51       16.69      5.43 o 
 -15   9   3      137.26      153.18      8.31 o 
 -14   9   3      826.61      801.10     17.47 o 
 -13   9   3        0.12       -1.74      2.70 o 
 -12   9   3        2.73        1.56      3.00 o 
 -11   9   3     1287.08     1247.10     19.41 o 
 -10   9   3      318.16      312.21      7.95 o 
  -9   9   3     2373.31     2368.96     22.79 o 
  -8   9   3       12.91        7.27      1.07 o 
  -7   9   3       62.25       57.81      1.85 o 
  -6   9   3       70.88       73.80      2.18 o 
  -5   9   3       50.13       22.66      1.39 o 
  -4   9   3      226.44      270.82      4.00 o 
  -3   9   3      179.36      176.31      2.82 o 
  -2   9   3     1935.48     2245.71     17.08 o 
  -1   9   3     5953.65     6420.64     42.90 o 
   0   9   3     2210.96     2474.89     16.52 o 
   1   9   3     1064.53     1279.88      9.81 o 
   2   9   3       35.29       53.85      1.71 o 
   3   9   3       13.19        9.58      1.03 o 
   4   9   3       22.71       29.14      1.46 o 
   5   9   3       39.15       16.14      1.65 o 
   6   9   3      157.59      174.42      3.74 o 
   7   9   3       80.72       73.30      2.68 o 
   8   9   3      163.74      168.42      5.04 o 
   9   9   3       16.91       17.22      2.83 o 
  10   9   3      116.10       94.79      5.82 o 
  11   9   3      394.38      380.63      9.95 o 
  12   9   3       12.11        8.01      4.48 o 
  13   9   3       17.83       20.29      4.76 o 
  14   9   3       61.70       72.38      8.08 o 
  15   9   3        0.26        4.02      5.16 o 
  16   9   3      100.99       95.99     11.07 o 
  17   9   3      210.27      209.50     14.98 o 
  18   9   3        8.81       23.99      8.16 o 
  19   9   3      170.81      192.57     16.33 o 
 -20  10   3       20.47       17.59      7.98 o 
 -19  10   3       94.00      102.11     12.04 o 
 -18  10   3      291.23      266.90     16.31 o 
 -17  10   3        6.14        2.72      4.69 o 
 -16  10   3      145.06      147.34      9.84 o 
 -15  10   3      333.43      371.48     12.28 o 
 -14  10   3      268.22      260.91     10.05 o 
 -13  10   3      237.40      221.73      9.00 o 
 -12  10   3       79.35       90.97      5.51 o 
 -11  10   3      315.33      309.07      9.18 o 
 -10  10   3      434.51      423.75     13.02 o 
  -9  10   3      661.16      677.61     10.83 o 
  -8  10   3       22.62       27.92      2.12 o 
  -7  10   3      937.52      913.01      8.99 o 
  -6  10   3       34.60       18.59      1.35 o 
  -5  10   3        3.22        0.22      0.79 o 
  -4  10   3     3258.82     3247.81     27.29 o 
  -3  10   3        0.43        2.25      0.73 o 
  -2  10   3     1422.94     1366.44      9.60 o 
  -1  10   3       31.69       22.03      1.10 o 
   0  10   3     3547.56     3710.09     23.86 o 
   1  10   3     1023.08     1145.93      9.29 o 
   2  10   3     2352.43     2538.68     18.28 o 
   3  10   3      382.28      417.11      5.09 o 
   4  10   3     7604.91     7610.63     54.12 o 
   5  10   3     1557.46     1625.03     13.32 o 
   6  10   3     3423.62     3357.27     27.63 o 
   7  10   3     1243.84     1200.12     14.74 o 
   8  10   3      226.20      205.98      6.62 o 
   9  10   3     1357.41     1282.24     19.69 o 
  10  10   3     1122.47     1116.13     19.78 o 
  11  10   3      239.71      226.98      9.92 o 
  12  10   3        0.13        2.59      4.16 o 
  13  10   3      226.33      230.73     12.39 o 
  14  10   3        1.51       14.60      6.38 o 
  15  10   3       31.74       28.48      6.92 o 
  16  10   3       30.32       33.44      8.22 o 
  17  10   3      477.79      490.41     21.62 o 
  18  10   3       37.64       43.87      9.69 o 
  19  10   3      294.63      313.14     22.48 o 
 -19  11   3       70.94       60.56     11.45 o 
 -18  11   3        1.84        8.52      6.74 o 
 -17  11   3      562.57      579.26     22.93 o 
 -16  11   3       59.27       73.56      7.86 o 
 -15  11   3     1013.24     1121.07     26.86 o 
 -14  11   3       10.39        9.11      3.77 o 
 -13  11   3       86.09       85.50      6.31 o 
 -12  11   3       29.26       31.19      3.98 o 
 -11  11   3       59.23       69.16      7.42 o 
 -10  11   3      110.20      127.87      6.34 o 
  -9  11   3     1096.15     1053.75     14.63 o 
  -8  11   3      504.24      476.68      7.58 o 
  -7  11   3       79.05       74.27      2.89 o 
  -6  11   3      593.83      593.13      6.43 o 
  -5  11   3       36.91       33.40      1.34 o 
  -4  11   3       23.05       41.04      1.49 o 
  -3  11   3      501.12      557.49      5.09 o 
  -2  11   3        1.71        2.11      0.66 o 
  -1  11   3     1254.26     1392.81     10.72 o 
   0  11   3        7.21        9.81      1.05 o 
   1  11   3     1972.63     2131.80     15.86 o 
   2  11   3      154.61      159.80      3.71 o 
   3  11   3      438.56      458.56      6.12 o 
   4  11   3      127.02      148.28      3.55 o 
   5  11   3        1.49        0.76      1.18 o 
   6  11   3        0.14        0.57      1.77 o 
   7  11   3       15.24       14.16      2.76 o 
   8  11   3      111.85      120.19      5.40 o 
   9  11   3      432.63      382.70     12.52 o 
  10  11   3      406.31      374.11     11.08 o 
  11  11   3      251.98      233.61     10.20 o 
  12  11   3      157.97      159.27      8.89 o 
  13  11   3       91.11      105.78      8.44 o 
  14  11   3      152.41      149.00     10.71 o 
  15  11   3        0.48       13.51      7.43 o 
  16  11   3      215.04      240.39     15.40 o 
  17  11   3       87.02      114.62     12.11 o 
  18  11   3       13.56       22.97     10.22 o 
  19  11   3       20.42       41.06     24.38 o 
 -19  12   3       49.20       39.43      9.14 o 
 -18  12   3      249.42      217.75     15.50 o 
 -17  12   3       27.27       28.63     10.75 o 
 -16  12   3      449.29      526.81     21.16 o 
 -15  12   3      269.17      252.81     11.88 o 
 -14  12   3      122.24      136.18      7.96 o 
 -13  12   3        8.93        8.25      3.44 o 
 -12  12   3      106.39      120.86      7.30 o 
 -11  12   3      167.69      162.89     11.79 o 
 -10  12   3       99.20       79.79      5.23 o 
  -9  12   3      252.09      248.43      7.34 o 
  -8  12   3     4660.60     4341.07     35.80 o 
  -7  12   3       15.58       16.15      1.92 o 
  -6  12   3       28.46       29.62      2.29 o 
  -5  12   3      118.07      118.03      2.66 o 
  -4  12   3        0.10        1.39      0.83 o 
  -3  12   3       59.70       71.14      2.02 o 
  -2  12   3      519.06      518.86      6.41 o 
  -1  12   3      266.72      277.12      3.64 o 
   0  12   3     1586.55     1662.30     12.76 o 
   1  12   3      750.28      809.31      8.37 o 
   2  12   3     2104.43     2093.31     17.93 o 
   3  12   3        6.20        9.90      1.45 o 
   4  12   3        0.22       -1.10      1.10 o 
   5  12   3      181.39      197.39      4.89 o 
   6  12   3      108.33      110.41      4.53 o 
   7  12   3     1699.64     1616.03     21.26 o 
   8  12   3     4016.43     3768.40     43.16 o 
   9  12   3      155.05      134.71      6.50 o 
  10  12   3     1931.85     1812.12     25.93 o 
  11  12   3      201.78      207.01      9.81 o 
  12  12   3        8.09       11.85      4.53 o 
  13  12   3       63.96       83.54     10.61 o 
  14  12   3      269.89      300.71     14.43 o 
  15  12   3      105.35      123.46     10.48 o 
  16  12   3      348.95      359.54     18.42 o 
  17  12   3       37.69       55.26     12.22 o 
  18  12   3      313.62      343.12     23.67 o 
 -19  13   3       29.70       24.68     11.20 o 
 -18  13   3      443.95      477.53     21.79 o 
 -17  13   3        0.81        1.22      5.72 o 
 -16  13   3      321.36      343.89     17.32 o 
 -15  13   3       40.28       35.52      6.40 o 
 -14  13   3      112.08      134.96      9.16 o 
 -13  13   3      159.82      157.71      8.24 o 
 -12  13   3      160.37      169.95      8.02 o 
 -11  13   3      238.82      237.55     11.01 o 
 -10  13   3       80.33       78.30      4.88 o 
  -9  13   3      600.39      524.51     10.85 o 
  -8  13   3        1.28        3.39      2.39 o 
  -7  13   3       38.64       48.77      2.90 o 
  -6  13   3      259.57      232.90      4.88 o 
  -5  13   3      381.66      427.12      6.79 o 
  -4  13   3       14.70       23.51      2.05 o 
  -3  13   3     2715.94     2725.92     21.47 o 
  -2  13   3      767.95      757.65      7.43 o 
  -1  13   3       94.10      141.75      3.23 o 
   0  13   3     1104.79     1103.61     10.00 o 
   1  13   3      976.74      948.51     10.11 o 
   2  13   3      116.31      103.12      3.30 o 
   3  13   3      426.91      438.91      7.11 o 
   4  13   3      179.86      198.69      4.89 o 
   5  13   3      379.66      375.63      6.86 o 
   6  13   3      114.30      111.15      4.98 o 
   7  13   3       76.24       62.13      4.86 o 
   8  13   3      774.84      720.56     14.88 o 
   9  13   3       23.31       36.34      4.35 o 
  10  13   3      218.31      194.02      9.91 o 
  11  13   3      299.44      328.66     12.40 o 
  12  13   3      598.75      607.65     17.05 o 
  13  13   3      527.89      505.52     18.48 o 
  14  13   3      188.64      186.63     12.81 o 
  15  13   3      229.86      233.96     16.16 o 
  16  13   3      190.47      198.10     18.70 o 
  17  13   3       12.41       22.18     17.76 o 
  18  13   3       20.32       31.20     11.36 o 
 -18  14   3        2.00        2.73      7.08 o 
 -17  14   3        2.70       -4.42      5.84 o 
 -16  14   3      144.90      137.28     12.25 o 
 -15  14   3        0.06       -1.58      4.25 o 
 -14  14   3        6.73        6.94      4.20 o 
 -13  14   3        0.58       -0.21      3.53 o 
 -12  14   3       28.56       27.82      4.25 o 
 -11  14   3       20.37       14.51      3.24 o 
 -10  14   3      382.85      414.33     10.07 o 
  -9  14   3      386.41      372.15     15.35 o 
  -8  14   3      658.39      640.16     11.94 o 
  -7  14   3      108.91      103.16      4.37 o 
  -6  14   3      533.75      447.20      7.26 o 
  -5  14   3       11.55       11.64      1.84 o 
  -4  14   3      430.61      417.06      7.03 o 
  -3  14   3        0.00        1.49      1.29 o 
  -2  14   3      180.96      191.70      4.07 o 
  -1  14   3     1509.40     1461.83     14.97 o 
   0  14   3     2782.30     2625.68     23.23 o 
   1  14   3        0.69       -0.54      1.52 o 
   2  14   3       41.55       33.66      2.60 o 
   3  14   3       57.46       59.66      3.18 o 
   4  14   3        2.34        7.83      2.04 o 
   5  14   3      250.27      253.11      6.47 o 
   6  14   3      638.70      659.31     11.68 o 
   7  14   3     3784.00     3430.57     60.99 o 
   8  14   3       98.69       60.60      5.99 o 
   9  14   3       38.98       66.87      5.81 o 
  10  14   3        0.33        7.26      3.62 o 
  11  14   3       59.04       54.61      6.51 o 
  12  14   3        6.71       10.75      7.52 o 
  13  14   3      124.37      141.67     11.01 o 
  14  14   3       69.54       61.94     10.42 o 
  15  14   3       64.88      103.94     14.41 o 
  16  14   3       16.93       36.35     16.31 o 
  17  14   3      231.60      236.50     19.57 o 
  18  14   3      174.98      163.71     17.65 o 
 -18  15   3        2.77       20.10      9.49 o 
 -17  15   3        7.74       18.35      6.72 o 
 -16  15   3       75.20       70.81     12.53 o 
 -15  15   3       15.46       14.84      5.22 o 
 -14  15   3        2.52        7.70      4.40 o 
 -13  15   3       30.30       31.97      5.63 o 
 -12  15   3       19.05       22.19      4.13 o 
 -11  15   3       17.12       17.13      5.44 o 
 -10  15   3       44.12       54.51      5.00 o 
  -9  15   3      272.58      227.87      8.05 o 
  -8  15   3       18.01       12.92      3.15 o 
  -7  15   3       29.54       29.44      3.57 o 
  -6  15   3      374.56      316.41      6.90 o 
  -5  15   3       41.77       21.82      2.38 o 
  -4  15   3       38.82       42.77      2.71 o 
  -3  15   3      221.63      220.06      5.29 o 
  -2  15   3      936.39      881.09     11.62 o 
  -1  15   3      493.63      453.06      9.34 o 
   0  15   3      329.87      299.88      6.14 o 
   1  15   3      871.14      844.30     10.98 o 
   2  15   3       15.78       11.64      2.20 o 
   3  15   3      180.08      198.58      5.42 o 
   4  15   3     1188.49     1148.80     15.61 o 
   5  15   3      200.55      211.21      6.44 o 
   6  15   3      396.72      357.13      9.30 o 
   7  15   3     2805.74     2524.60     35.68 o 
   8  15   3       37.64       45.81      5.96 o 
   9  15   3       38.41       49.01      6.35 o 
  10  15   3       91.77      101.75      9.39 o 
  11  15   3       16.05       22.59      5.78 o 
  12  15   3       19.32       45.15      9.84 o 
  13  15   3       19.55       30.44      9.35 o 
  14  15   3       67.09       69.83     10.69 o 
  15  15   3       13.47       24.41      8.97 o 
  16  15   3      219.80      215.56     23.66 o 
  17  15   3        0.34        6.20     10.98 o 
 -18  16   3       96.83       87.40     18.35 o 
 -17  16   3      114.85      149.12     17.89 o 
 -16  16   3       56.24       74.54     10.17 o 
 -15  16   3        8.92       16.15      9.96 o 
 -14  16   3       11.85       11.62      5.96 o 
 -13  16   3       19.39       12.37      4.61 o 
 -12  16   3      110.49       93.25      7.17 o 
 -11  16   3        5.58        2.21      3.07 o 
 -10  16   3        6.29        4.54      3.29 o 
  -9  16   3      151.12      143.03      7.99 o 
  -8  16   3     1876.38     1736.77     21.40 o 
  -7  16   3      580.27      520.44     10.29 o 
  -6  16   3        0.42        3.44      2.41 o 
  -5  16   3      390.96      360.67     10.92 o 
  -4  16   3      654.14      679.39     11.43 o 
  -3  16   3        1.86        5.89      1.76 o 
  -2  16   3     1842.57     1717.79     21.15 o 
  -1  16   3        9.48        9.26      1.99 o 
   0  16   3       78.20       62.18      3.17 o 
   1  16   3       96.67      103.64      4.26 o 
   2  16   3       61.21       77.22      4.05 o 
   3  16   3      732.35      685.27     10.63 o 
   4  16   3      656.66      656.11     11.44 o 
   5  16   3      247.10      246.83      7.03 o 
   6  16   3     1842.11     1784.48     25.83 o 
   7  16   3      475.19      421.47     15.28 o 
   8  16   3       27.33       43.11      5.33 o 
   9  16   3      138.02      125.12      8.23 o 
  10  16   3        9.09       16.51      4.86 o 
  11  16   3       35.74       29.30      6.58 o 
  12  16   3       53.38       58.30     10.85 o 
  13  16   3      142.82      139.79     14.63 o 
  14  16   3       61.19      102.55     17.54 o 
  15  16   3        5.34       24.40      9.95 o 
  16  16   3       18.34       10.11      9.64 o 
  17  16   3       95.62       83.86     14.40 o 
 -17  17   3       70.01       45.25     11.08 o 
 -16  17   3        9.47       23.57     15.28 o 
 -15  17   3      274.36      273.31     19.53 o 
 -14  17   3       30.39       37.32      7.35 o 
 -13  17   3       89.97      121.59      8.36 o 
 -12  17   3       36.97       43.14      5.91 o 
 -11  17   3      420.58      420.27     13.20 o 
 -10  17   3       14.16       12.92      3.56 o 
  -9  17   3     2513.66     2293.00     28.46 o 
  -8  17   3      115.28      117.37      5.53 o 
  -7  17   3      937.22      937.63     14.59 o 
  -6  17   3       81.05      124.28      5.76 o 
  -5  17   3      151.48      193.04      7.50 o 
  -4  17   3      301.61      270.75      8.52 o 
  -3  17   3        5.95       15.66      3.68 o 
  -2  17   3        0.34        1.41      2.41 o 
  -1  17   3     1174.75     1112.03     15.72 o 
   0  17   3      717.05      650.85     12.23 o 
   1  17   3      696.12      615.74     10.60 o 
   2  17   3      340.42      284.46      6.81 o 
   3  17   3      572.85      539.06     10.13 o 
   4  17   3        4.06        3.62      2.29 o 
   5  17   3      881.88      821.47     13.05 o 
   6  17   3       71.85       67.27      5.70 o 
   7  17   3      994.79      959.36     19.83 o 
   8  17   3      336.86      308.99     12.40 o 
   9  17   3      639.77      644.58     18.46 o 
  10  17   3      511.99      496.44     18.38 o 
  11  17   3      204.62      211.69     12.74 o 
  12  17   3       96.93       87.01     12.40 o 
  13  17   3      113.16      117.47     13.89 o 
  14  17   3      163.60      218.21     29.12 o 
  15  17   3        3.16        5.05      8.07 o 
  16  17   3        0.27       -3.39      8.67 o 
 -17  18   3      180.08      191.54     23.08 o 
 -16  18   3       37.28       65.17     29.81 o 
 -15  18   3        5.11       12.59      6.97 o 
 -14  18   3        5.42       14.19      8.23 o 
 -13  18   3       45.82       49.70      6.41 o 
 -12  18   3      157.20      155.36     10.71 o 
 -11  18   3       15.47       15.76      4.48 o 
 -10  18   3        3.32        2.79      2.98 o 
  -9  18   3        7.72       15.68      5.37 o 
  -8  18   3     1049.44      999.57     20.75 o 
  -7  18   3      509.43      451.39     11.69 o 
  -6  18   3      139.49      137.68      7.16 o 
  -5  18   3       38.98       37.91      4.38 o 
  -4  18   3      807.31      684.89     13.91 o 
  -3  18   3       49.94       29.80      4.68 o 
  -2  18   3     2295.52     2025.40     29.90 o 
  -1  18   3      132.45      132.98      6.55 o 
   0  18   3        4.95        3.36      2.67 o 
   1  18   3       60.63       44.92      4.50 o 
   2  18   3       30.24       29.87      4.20 o 
   3  18   3      118.63       94.82      5.29 o 
   4  18   3     1575.62     1532.83     19.50 o 
   5  18   3       25.71       30.93      4.11 o 
   6  18   3      439.62      410.40     10.54 o 
   7  18   3      190.61      208.63     14.26 o 
   8  18   3       64.58       72.78      8.79 o 
   9  18   3       30.89       14.02      6.32 o 
  10  18   3      103.28      127.12     13.69 o 
  11  18   3       79.25       92.50      9.93 o 
  12  18   3       92.04       99.35     13.30 o 
  13  18   3        3.16       20.46     11.20 o 
  14  18   3       11.84       17.54     14.81 o 
  15  18   3      322.98      331.67     39.23 o 
  16  18   3        0.33        2.90      9.19 o 
 -16  19   3        0.63       14.48     10.43 o 
 -15  19   3       59.29      104.66     13.73 o 
 -14  19   3       19.87       29.62      8.61 o 
 -13  19   3       46.17       46.40     12.49 o 
 -12  19   3        1.04        4.02      5.08 o 
 -11  19   3        0.34        4.07      4.62 o 
 -10  19   3      137.32      120.74      7.34 o 
  -9  19   3       60.97       64.73      5.97 o 
  -8  19   3        0.04        5.75      4.90 o 
  -7  19   3      451.33      428.53     11.12 o 
  -6  19   3     1079.36     1059.73     19.63 o 
  -5  19   3        0.06        3.05      3.36 o 
  -4  19   3       35.64       26.07      5.67 o 
  -3  19   3       27.64       11.91      4.23 o 
  -2  19   3      234.42      248.16      9.56 o 
  -1  19   3       16.59       16.32      3.97 o 
   0  19   3      196.01      170.70      8.31 o 
   1  19   3      664.18      632.40     15.14 o 
   2  19   3       65.34       62.63      6.64 o 
   3  19   3       34.21       41.42      4.04 o 
   4  19   3      164.50      170.05      8.33 o 
   5  19   3      660.56      637.13     14.14 o 
   6  19   3       61.53       61.98      6.61 o 
   7  19   3      279.45      283.92     10.68 o 
   8  19   3        4.00       -1.98      5.93 o 
   9  19   3        0.00       -4.21      4.21 o 
  10  19   3      480.01      528.77     19.65 o 
  11  19   3       11.85       21.12      7.11 o 
  12  19   3      137.85      125.73     14.99 o 
  13  19   3       44.75       50.82     13.60 o 
  14  19   3       26.78        7.35     16.27 o 
  15  19   3       22.62       16.86      9.61 o 
 -16  20   3        4.70        9.81      8.45 o 
 -15  20   3        1.36       10.57     12.22 o 
 -14  20   3      103.15      106.71     26.22 o 
 -13  20   3       12.48       16.54      7.57 o 
 -12  20   3        8.52        9.96     12.26 o 
 -11  20   3      211.90      213.17     14.66 o 
 -10  20   3        3.95       -2.06      5.03 o 
  -9  20   3      328.78      278.33     11.65 o 
  -8  20   3        6.42        1.16      2.98 o 
  -7  20   3       66.94       68.38      5.48 o 
  -6  20   3      108.10      124.04      7.26 o 
  -5  20   3      271.08      281.21     10.06 o 
  -4  20   3      154.95      130.18      7.79 o 
  -3  20   3       67.57       66.24      6.14 o 
  -2  20   3       50.73       41.56      9.31 o 
  -1  20   3       30.24       50.07      6.65 o 
   0  20   3       92.75       88.54      6.56 o 
   1  20   3       66.08       52.76      5.65 o 
   2  20   3      108.94       99.91      6.69 o 
   3  20   3      130.95      148.47      7.12 o 
   4  20   3       10.59        5.36      4.12 o 
   5  20   3       47.31       65.13      8.08 o 
   6  20   3        3.30       -4.18      6.31 o 
   7  20   3       42.82       49.47      6.31 o 
   8  20   3      144.45      155.71      9.45 o 
   9  20   3      206.77      239.89     16.55 o 
  10  20   3       14.33       13.41      8.06 o 
  11  20   3      126.99      114.53     11.27 o 
  12  20   3      123.09      107.09     15.96 o 
  13  20   3       51.93       61.34     14.35 o 
  14  20   3      320.82      379.73     37.14 o 
  15  20   3        4.59        7.72      9.37 o 
 -15  21   3      236.81      265.04     33.48 o 
 -14  21   3       93.87      150.41     26.39 o 
 -13  21   3       97.74      108.50     23.36 o 
 -12  21   3        0.56       13.09     11.94 o 
 -11  21   3       95.57      105.04     11.59 o 
 -10  21   3        0.01       -5.45      5.45 o 
  -9  21   3        1.18       -1.31      5.15 o 
  -8  21   3        3.80       15.41      7.43 o 
  -7  21   3       87.56       88.21      6.53 o 
  -6  21   3       15.86       12.67      3.70 o 
  -5  21   3      321.69      306.47     11.19 o 
  -4  21   3       11.71       11.48      4.10 o 
  -3  21   3      501.43      554.94     14.86 o 
  -2  21   3      118.55      137.24     15.07 o 
  -1  21   3     1485.01     1431.81     25.22 o 
   0  21   3      121.36      115.61      7.30 o 
   1  21   3      969.83      849.67     23.70 o 
   2  21   3        0.16       -1.18      3.06 o 
   3  21   3      790.26      786.32     23.85 o 
   4  21   3        0.03       -2.01      9.69 o 
   5  21   3      337.36      342.45     18.45 o 
   6  21   3      165.13      174.78     12.39 o 
   7  21   3      370.04      357.18     13.88 o 
   8  21   3       10.78       10.85      6.64 o 
   9  21   3      134.81      108.76     16.93 o 
  10  21   3       35.82       36.67     10.67 o 
  11  21   3      966.83      997.78     31.50 o 
  12  21   3      187.70      188.82     37.02 o 
  13  21   3      501.09      499.65     29.58 o 
  14  21   3      517.55      515.52     28.18 o 
 -14  22   3       68.15      139.40     27.14 o 
 -13  22   3        0.62       57.15     17.75 o 
 -12  22   3       73.70       37.50     19.34 o 
 -11  22   3       60.26       69.37     14.90 o 
 -10  22   3      305.54      282.54     20.33 o 
  -9  22   3        0.83        7.65     13.47 o 
  -8  22   3       81.21       86.38     11.05 o 
  -7  22   3      180.51      186.17     10.40 o 
  -6  22   3       42.91       32.46      9.42 o 
  -5  22   3        1.93        1.35      3.75 o 
  -4  22   3       16.90       12.69      6.71 o 
  -3  22   3       36.99       58.37      8.98 o 
  -2  22   3       35.00       24.87     12.78 o 
  -1  22   3        4.43        1.57      5.85 o 
   0  22   3       18.10       17.46      4.94 o 
   1  22   3        8.63       13.03      6.23 o 
   2  22   3       56.23       55.19      8.33 o 
   3  22   3        1.02       -1.77      6.00 o 
   4  22   3        3.07        7.82     10.03 o 
   5  22   3      129.12      133.79     12.95 o 
   6  22   3       28.12       28.38      7.62 o 
   7  22   3      317.12      338.65     13.72 o 
   8  22   3        4.38        2.97     10.36 o 
   9  22   3      531.62      541.64     51.42 o 
  10  22   3      211.85      209.70     18.88 o 
  11  22   3      235.37      231.09     19.63 o 
  12  22   3       55.43       50.37     22.74 o 
  13  22   3      201.99      251.64     34.12 o 
 -12  23   3      252.48      208.17     33.63 o 
 -11  23   3      308.02      318.68     32.89 o 
 -10  23   3      318.13      372.75     33.33 o 
  -9  23   3       21.06       15.82      7.42 o 
  -8  23   3       22.87        8.94      7.48 o 
  -7  23   3        1.86        5.45      5.90 o 
  -6  23   3        6.67       -3.16      5.35 o 
  -5  23   3        6.29       -3.83      3.83 o 
  -4  23   3      123.30      134.48      8.43 o 
  -3  23   3       18.85       26.99      5.99 o 
  -2  23   3       40.67       48.70      7.80 o 
  -1  23   3        0.11       -0.81      5.43 o 
   0  23   3      150.21      167.97     18.16 o 
   1  23   3      138.60      168.93     16.28 o 
   2  23   3      210.48      230.46     20.44 o 
   3  23   3      153.95      134.07     11.50 o 
   4  23   3        4.80       10.74      7.95 o 
   5  23   3      257.87      278.40     16.94 o 
   6  23   3      120.67      150.27     11.99 o 
   7  23   3       33.03       42.13      7.81 o 
   8  23   3       85.17      101.83     14.86 o 
   9  23   3       14.46       -2.20     10.56 o 
  10  23   3       56.78       47.02     11.63 o 
  11  23   3       87.03      100.05     15.40 o 
  12  23   3        5.47      -13.34     16.03 o 
  13  23   3       91.04       91.54     26.50 o 
 -13  24   3       79.81       85.24     22.47 o 
 -11  24   3      278.12      372.17     36.31 o 
 -10  24   3       79.16       94.84     11.48 o 
  -9  24   3       45.99       19.49     11.74 o 
  -8  24   3       28.08       19.83      7.08 o 
  -7  24   3        8.76        4.27      6.05 o 
  -6  24   3       27.21       17.59      8.61 o 
  -5  24   3        7.37       -2.91      8.92 o 
  -4  24   3      273.36      273.99     15.09 o 
  -3  24   3       24.05       13.49      5.15 o 
  -2  24   3      181.03      173.11     13.67 o 
  -1  24   3       34.17       37.08      9.32 o 
   0  24   3       65.38        9.57      9.88 o 
   1  24   3        0.31       -6.28      6.28 o 
   2  24   3      435.14      510.49     20.17 o 
   3  24   3       81.42       96.52     12.65 o 
   4  24   3      267.94      225.58     15.65 o 
   5  24   3        2.05       21.59     31.39 o 
   6  24   3      127.74      150.27     19.34 o 
   7  24   3        0.79       -2.42      6.61 o 
   8  24   3        1.45        0.82      7.32 o 
   9  24   3        0.39        3.06     14.71 o 
  10  24   3        2.49       18.23     18.53 o 
  11  24   3      305.02      301.08     37.90 o 
  12  24   3        6.45        9.04     20.41 o 
 -12  25   3       20.51       73.52     18.94 o 
 -11  25   3     1240.95     1277.37     71.46 o 
 -10  25   3      154.55      136.61     50.11 o 
  -9  25   3       77.88       59.00     10.09 o 
  -8  25   3       65.28       70.64     12.33 o 
  -7  25   3       62.75       82.32      9.08 o 
  -6  25   3        0.01       -5.68      5.68 o 
  -5  25   3      490.12      572.13     54.58 o 
  -4  25   3      373.79      447.14     31.34 o 
  -3  25   3       83.56       73.86      9.78 o 
  -2  25   3      485.74      490.06     20.55 o 
  -1  25   3      201.48      214.23     14.11 o 
   0  25   3      156.02      154.30     13.15 o 
   1  25   3        8.90       12.83     11.43 o 
   2  25   3        1.65       14.59      8.27 o 
   3  25   3       25.89       24.85     11.68 o 
   4  25   3        2.59        8.76     11.40 o 
   5  25   3      251.12      184.96     22.09 o 
   6  25   3      103.31       73.30     27.88 o 
   7  25   3       31.99       11.68     10.87 o 
   8  25   3        0.56       10.65      8.83 o 
   9  25   3       15.99       -8.98     10.06 o 
  10  25   3       10.30       35.26     22.16 o 
  11  25   3       26.95       11.20     20.78 o 
 -11  26   3       45.09      324.31     36.79 o 
 -10  26   3       55.25        2.66     23.59 o 
  -9  26   3      254.11      226.99     46.65 o 
  -8  26   3        8.97       -2.63      6.10 o 
  -7  26   3        4.07       -2.40      6.58 o 
  -6  26   3        2.77       11.20      7.17 o 
  -5  26   3        7.30       -9.91     13.72 o 
  -4  26   3      182.10      263.80     44.38 o 
  -3  26   3      518.44      578.23     24.96 o 
  -2  26   3       45.76       27.94     10.63 o 
  -1  26   3       26.11       24.81      9.87 o 
   0  26   3       61.54       59.70     12.21 o 
   1  26   3        8.36        9.27      9.48 o 
   2  26   3      553.02      545.16     24.85 o 
   3  26   3       57.96       26.89     14.76 o 
   4  26   3      331.98      334.42     19.46 o 
   5  26   3       35.45       34.27     11.79 o 
   6  26   3      233.10      201.85     41.36 o 
   7  26   3       82.21       58.74     16.86 o 
   8  26   3      109.19      105.71     15.71 o 
   9  26   3       12.51       13.04     18.91 o 
  10  26   3      123.24      172.60     19.42 o 
  -9  27   3        0.91      -13.34     14.67 o 
  -8  27   3        5.55       -2.50      7.81 o 
  -7  27   3        2.97       -5.17      6.93 o 
  -6  27   3       12.98       11.37     11.96 o 
  -5  27   3       29.47       18.42     11.61 o 
  -4  27   3       70.29       58.63     14.41 o 
  -3  27   3       33.57       61.07     30.73 o 
  -2  27   3        0.00       -1.95      9.91 o 
  -1  27   3      118.94      118.10     21.03 o 
   0  27   3        0.68       23.32     25.92 o 
   1  27   3        9.82       23.84     10.63 o 
   2  27   3       47.18       69.38     16.13 o 
   3  27   3      296.51      328.11     23.84 o 
   4  27   3      111.12      107.01     15.80 o 
   5  27   3       89.40       90.95     15.40 o 
   6  27   3       48.68       33.09     16.37 o 
   7  27   3      104.35      113.95     26.16 o 
   8  27   3       36.14       47.18     28.47 o 
  -8  28   3       34.68       27.08     18.26 o 
  -7  28   3       46.26       39.72      9.68 o 
  -6  28   3        0.28        6.09      6.93 o 
  -5  28   3       43.15       27.43     12.87 o 
  -4  28   3      170.48      152.96     19.00 o 
  -3  28   3        5.38       -0.82     15.37 o 
  -2  28   3      148.25      157.42     18.83 o 
  -1  28   3       62.40       74.23     17.01 o 
   0  28   3       10.60       30.37     14.79 o 
   1  28   3        9.02       10.07     11.87 o 
   2  28   3        2.30       -8.34      8.34 o 
   3  28   3      237.90      308.09     23.44 o 
   4  28   3     1037.99     1155.62     45.10 o 
   5  28   3        0.50       -2.35     18.94 o 
   6  28   3        4.03      -18.21     18.21 o 
   7  28   3        2.06      -15.87     15.87 o 
  -6  29   3       46.99       73.18     14.05 o 
  -5  29   3      109.79       95.83     17.10 o 
  -4  29   3       23.66       39.68     16.85 o 
  -3  29   3       52.35       66.84     15.15 o 
  -2  29   3        0.49        2.79     13.33 o 
  -1  29   3      126.15      106.69     17.40 o 
   0  29   3      137.70      208.32     47.11 o 
   1  29   3      105.04       99.32     16.29 o 
   3  29   3       25.57       55.38     13.01 o 
   4  29   3       47.92       57.26     22.87 o 
   5  29   3       78.54       48.04     14.54 o 
  -2  30   3       31.34       38.26     14.09 o 
  -1  30   3       21.92        6.55     15.83 o 
   0  30   3       19.15       28.15     17.03 o 
   1  30   3       53.54       42.87     12.55 o 
 -21   0   4       11.92        8.16     12.21 o 
 -20   0   4       42.37       18.95     12.37 o 
 -19   0   4       50.59       52.45     12.25 o 
 -18   0   4       53.00       44.67     11.07 o 
 -17   0   4      117.76       95.79     13.07 o 
 -16   0   4       62.85       69.89     11.32 o 
 -15   0   4      132.50      119.63     12.92 o 
 -14   0   4       92.43      109.70      8.99 o 
 -13   0   4     1889.36     1968.82     36.42 o 
 -12   0   4      203.27      220.94      8.74 o 
 -11   0   4      633.63      625.81     12.57 o 
 -10   0   4       17.14       15.05      2.72 o 
  -9   0   4      538.24      527.44      9.40 o 
  -8   0   4     1106.11     1181.30     13.97 o 
  -7   0   4     5869.70     5553.87     48.97 o 
  -6   0   4     3837.46     3885.65     37.21 o 
  -5   0   4    12459.37    13596.13    167.24 o 
  -4   0   4      558.44      633.40      9.75 o 
  -3   0   4     4483.75     4525.30     45.72 o 
  -2   0   4      565.29      633.09     11.55 o 
  -1   0   4     1255.53     1217.87     14.91 o 
   0   0   4      292.97      265.14      5.07 o 
   1   0   4     5008.39     5309.88     61.35 o 
   2   0   4      443.95      388.18     10.99 o 
   3   0   4      832.04      930.44     14.61 o 
   4   0   4    12835.21    13927.10    161.11 o 
   5   0   4      996.09     1090.97     18.07 o 
   6   0   4     2119.76     2130.57     23.98 o 
   7   0   4      533.30      600.34      9.94 o 
   8   0   4      146.87      163.61      5.88 o 
   9   0   4     1827.17     1669.91     27.98 o 
  10   0   4     2066.22     1873.89     30.10 o 
  11   0   4        0.30       -0.29      3.53 o 
  12   0   4      561.80      556.35     16.78 o 
  13   0   4      276.61      287.00     12.70 o 
  14   0   4      406.16      391.79     19.62 o 
  15   0   4        1.74       12.43      6.90 o 
  16   0   4      187.42      197.27     18.64 o 
  17   0   4       58.91       79.46     12.06 o 
  18   0   4      356.88      346.84     21.72 o 
  19   0   4        0.02       10.78      8.30 o 
  20   0   4       52.13       76.65     13.55 o 
 -21   1   4       57.11       68.82     17.71 o 
 -20   1   4        8.92        1.63      6.01 o 
 -19   1   4       37.97       35.44      8.69 o 
 -18   1   4       31.68       30.16      7.30 o 
 -17   1   4      148.62      133.20     10.24 o 
 -16   1   4      253.38      230.05     11.94 o 
 -15   1   4        7.28       11.82      4.57 o 
 -14   1   4      255.43      237.27      9.22 o 
 -13   1   4      234.13      234.06      7.09 o 
 -12   1   4      933.61      874.64     13.61 o 
 -11   1   4        0.01       -0.67      1.16 o 
 -10   1   4      139.81      136.29      4.35 o 
  -9   1   4     1244.12     1366.12     12.23 o 
  -8   1   4        7.78       20.71      1.46 o 
  -7   1   4     2477.61     2708.67     24.33 o 
  -6   1   4     9251.76    10131.39     61.50 o 
  -5   1   4     2509.98     2899.32     22.39 o 
  -4   1   4     2338.75     2680.12     19.67 o 
  -3   1   4     1562.80     1662.48     12.56 o 
  -2   1   4      295.45      269.01      3.93 o 
  -1   1   4      517.39      581.62      6.31 o 
   0   1   4      219.51      170.68      2.92 o 
   1   1   4     2816.71     2849.65     25.35 o 
   2   1   4        1.70        0.76      0.64 o 
   3   1   4     1194.02     1438.24     14.57 o 
   4   1   4       30.92       21.00      1.72 o 
   5   1   4      129.48      141.39      2.64 o 
   6   1   4      103.15      154.47      3.55 o 
   7   1   4       94.39       99.57      2.68 o 
   8   1   4      280.68      312.99      5.77 o 
   9   1   4      296.98      285.42      6.41 o 
  10   1   4       31.23       19.47      3.50 o 
  11   1   4      332.59      278.44      7.15 o 
  12   1   4        0.01        0.90      2.10 o 
  13   1   4      528.20      462.51     12.41 o 
  14   1   4       82.15       92.68      7.59 o 
  15   1   4      160.85      157.42      9.81 o 
  16   1   4      152.47      166.91     10.40 o 
  17   1   4      288.24      280.47     13.29 o 
  18   1   4       18.56       15.05      6.05 o 
  19   1   4      165.13      149.82     11.64 o 
  20   1   4       25.60       30.98      7.53 o 
 -21   2   4        8.26        1.67      6.81 o 
 -20   2   4       14.35       21.58      8.37 o 
 -19   2   4       13.09        7.40      6.64 o 
 -18   2   4       59.36       58.25      9.51 o 
 -17   2   4       25.91       25.51      6.55 o 
 -16   2   4      126.96      106.80      8.90 o 
 -15   2   4      491.42      505.52     13.99 o 
 -14   2   4      204.75      217.12      8.31 o 
 -13   2   4      217.58      210.18      7.58 o 
 -12   2   4        9.50        8.25      2.76 o 
 -11   2   4      157.68      150.85     10.86 o 
 -10   2   4       46.24       51.83      2.92 o 
  -9   2   4      730.96      754.76      7.96 o 
  -8   2   4        3.55       10.76      1.16 o 
  -7   2   4      302.69      344.97      4.23 o 
  -6   2   4      606.04      803.20      7.09 o 
  -5   2   4      240.02      264.83      4.57 o 
  -4   2   4     8784.33     9522.00     58.69 o 
  -3   2   4     4270.26     4621.16     30.78 o 
  -2   2   4     1605.20     1709.01     13.24 o 
  -1   2   4       62.59       44.69      1.47 o 
   0   2   4       36.16       37.15      1.59 o 
   1   2   4      415.69      439.74      6.05 o 
   2   2   4       80.63       65.84      1.47 o 
   3   2   4      489.78      512.47      6.60 o 
   4   2   4      383.05      489.39      7.13 o 
   5   2   4        1.50        1.32      0.58 o 
   6   2   4      200.76      191.34      3.31 o 
   7   2   4       52.52       42.98      1.91 o 
   8   2   4       30.14       55.98      2.68 o 
   9   2   4     1133.78     1161.68     15.09 o 
  10   2   4     2793.83     2648.85     29.90 o 
  11   2   4      405.38      476.10      9.44 o 
  12   2   4        1.43       12.37      3.78 o 
  13   2   4       77.24       82.56     10.11 o 
  14   2   4        8.95       13.67      4.36 o 
  15   2   4        9.42        7.54      4.51 o 
  16   2   4       53.36       54.13      7.25 o 
  17   2   4        2.41        6.50      5.23 o 
  18   2   4       13.57       14.12      6.14 o 
  19   2   4        3.68        9.39      6.01 o 
  20   2   4      135.51      142.00     16.99 o 
 -21   3   4        3.81        2.08      7.02 o 
 -20   3   4       45.92       59.07     10.66 o 
 -19   3   4       47.36       36.96      8.75 o 
 -18   3   4        3.12       -0.21      5.27 o 
 -17   3   4       23.67       19.92      6.73 o 
 -16   3   4      307.56      286.33     12.09 o 
 -15   3   4        6.61       -0.41      2.53 o 
 -14   3   4      162.47      170.62     10.86 o 
 -13   3   4       87.98       73.41      5.08 o 
 -12   3   4      268.32      228.60      7.60 o 
 -11   3   4        6.40        3.56      2.05 o 
 -10   3   4      317.56      332.90      6.30 o 
  -9   3   4      270.20      253.85      4.46 o 
  -8   3   4      345.71      302.22      4.61 o 
  -7   3   4      352.03      380.00      4.52 o 
  -6   3   4       19.25       39.26      1.37 o 
  -5   3   4     3149.72     3509.16     24.84 o 
  -4   3   4      285.85      298.31      4.14 o 
  -3   3   4     1681.52     1883.99     14.85 o 
  -2   3   4      266.46      221.26      3.37 o 
  -1   3   4      822.74      834.06      8.36 o 
   0   3   4      143.57      108.57      2.83 o 
   1   3   4     4927.34     5199.88     43.71 o 
   2   3   4     6224.26     6546.28     45.08 o 
   3   3   4     2690.51     2815.35     23.84 o 
   4   3   4      609.28      684.73      9.03 o 
   5   3   4     2421.65     2416.92     18.46 o 
   6   3   4        1.58        0.93      0.77 o 
   7   3   4      276.86      244.60      4.81 o 
   8   3   4       44.15       44.80      3.24 o 
   9   3   4     2265.38     2072.57     21.48 o 
  10   3   4     3954.50     3946.04     44.03 o 
  11   3   4     3359.76     3022.15     36.41 o 
  12   3   4      245.47      197.89      7.62 o 
  13   3   4      464.03      481.18     11.95 o 
  14   3   4       75.07       92.29      7.11 o 
  15   3   4       98.75      108.99      8.70 o 
  16   3   4      378.38      366.07     14.58 o 
  17   3   4      116.19      124.85     10.10 o 
  18   3   4       87.32      101.08      9.68 o 
  19   3   4      150.31      158.37     14.41 o 
  20   3   4        8.41        5.58     17.58 o 
 -20   4   4       39.34       54.94     10.16 o 
 -19   4   4       95.02      130.61     12.63 o 
 -18   4   4        8.52        2.05      5.78 o 
 -17   4   4      122.13      118.74     11.45 o 
 -16   4   4        2.76       10.25      4.32 o 
 -15   4   4        0.18       -1.24      2.84 o 
 -14   4   4       69.57       60.32      5.08 o 
 -13   4   4       40.10       43.77      4.34 o 
 -12   4   4        2.74        4.07      2.53 o 
 -11   4   4      224.64      232.84      8.74 o 
 -10   4   4      975.86      951.19     11.19 o 
  -9   4   4        1.52        3.20      1.05 o 
  -8   4   4       35.60       30.01      1.64 o 
  -7   4   4      908.87      879.11      8.14 o 
  -6   4   4     1817.23     1827.14     12.41 o 
  -5   4   4      340.43      330.58      3.42 o 
  -4   4   4     4243.83     4322.20     37.33 o 
  -3   4   4      385.91      379.44      5.13 o 
  -2   4   4     1242.60     1305.09     11.70 o 
  -1   4   4      313.02      366.37      5.72 o 
   0   4   4       25.69        3.35      1.37 o 
   1   4   4      184.49      145.51      2.96 o 
   2   4   4     2351.13     2566.47     20.27 o 
   3   4   4     4502.84     4725.57     37.86 o 
   4   4   4     1961.91     2251.74     20.40 o 
   5   4   4      450.29      462.33      4.81 o 
   6   4   4     1360.45     1312.97     11.79 o 
   7   4   4       99.30       88.93      3.33 o 
   8   4   4     2429.63     2352.16     33.89 o 
   9   4   4       90.40       96.61      5.54 o 
  10   4   4      316.79      318.43      8.18 o 
  11   4   4      283.81      315.56      8.88 o 
  12   4   4       91.22      104.44      5.59 o 
  13   4   4       23.78       54.26      7.56 o 
  14   4   4      239.24      263.70     21.49 o 
  15   4   4      138.19      109.47      8.84 o 
  16   4   4       75.48       95.94      8.63 o 
  17   4   4      103.93      110.54      9.48 o 
  18   4   4       67.88       79.97     10.91 o 
  19   4   4       73.39       89.58     22.10 o 
 -20   5   4        0.76        1.79      6.28 o 
 -19   5   4       43.90       37.35      8.82 o 
 -18   5   4        4.18        7.58      6.59 o 
 -17   5   4       27.00       23.75      5.51 o 
 -16   5   4       95.32       68.98      6.39 o 
 -15   5   4      121.22      121.39      7.33 o 
 -14   5   4      424.19      430.95     12.39 o 
 -13   5   4       77.46       77.64      5.35 o 
 -12   5   4      639.70      626.24     12.87 o 
 -11   5   4      274.76      288.06      8.28 o 
 -10   5   4      518.54      487.86      7.53 o 
  -9   5   4      660.06      649.94      8.49 o 
  -8   5   4       21.35       18.25      1.40 o 
  -7   5   4       69.10       75.62      2.08 o 
  -6   5   4     1534.64     1565.10     11.41 o 
  -5   5   4      546.24      559.99      5.28 o 
  -4   5   4      432.06      409.96      3.83 o 
  -3   5   4     6812.61     7136.69     55.50 o 
  -2   5   4     3267.22     3386.79     25.69 o 
  -1   5   4        3.09        5.34      1.26 o 
   0   5   4      209.20      271.94      4.35 o 
   1   5   4      757.24      833.74      8.56 o 
   2   5   4       28.22       57.62      1.86 o 
   3   5   4     3067.26     3181.47     26.56 o 
   4   5   4      132.83      142.01      3.72 o 
   5   5   4       64.72       80.53      1.80 o 
   6   5   4        0.03        0.55      0.74 o 
   7   5   4       33.02       28.21      2.05 o 
   8   5   4      587.80      626.68     11.19 o 
   9   5   4     3567.56     3221.87     30.77 o 
  10   5   4      442.48      410.77     10.67 o 
  11   5   4       53.10       86.25      5.61 o 
  12   5   4      515.97      433.16     11.09 o 
  13   5   4        2.77        8.80      5.18 o 
  14   5   4      952.69      912.08     25.95 o 
  15   5   4      583.01      519.31     16.77 o 
  16   5   4       16.09       20.65      7.57 o 
  17   5   4       10.60       20.55      7.32 o 
  18   5   4      101.84       98.63     11.82 o 
  19   5   4        4.23        1.67      6.64 o 
 -20   6   4        0.19       -0.78      6.36 o 
 -19   6   4      126.48      163.86     14.17 o 
 -18   6   4        8.31       16.73      6.98 o 
 -17   6   4       44.34       31.95      7.97 o 
 -16   6   4      235.16      229.55     10.08 o 
 -15   6   4        0.53        0.60      3.18 o 
 -14   6   4      858.04      822.06     17.60 o 
 -13   6   4        2.47        3.80      2.96 o 
 -12   6   4      541.48      518.52     12.87 o 
 -11   6   4      563.49      606.08     12.26 o 
 -10   6   4     1425.65     1429.89     16.30 o 
  -9   6   4     1433.08     1367.74     14.12 o 
  -8   6   4      702.71      741.01      7.70 o 
  -7   6   4      229.13      224.37      3.28 o 
  -6   6   4      270.25      275.29      3.56 o 
  -5   6   4        2.77        0.70      0.71 o 
  -4   6   4      801.90      952.96      8.18 o 
  -3   6   4       98.92      113.91      1.95 o 
  -2   6   4     6690.43     7253.29     46.24 o 
  -1   6   4       47.69       52.97      1.73 o 
   0   6   4       51.16       53.62      1.72 o 
   1   6   4       24.33       34.91      1.64 o 
   2   6   4     1380.34     1552.34     14.62 o 
   3   6   4       58.66       61.22      2.37 o 
   4   6   4      344.70      336.67      4.71 o 
   5   6   4     1504.57     1541.87     11.63 o 
   6   6   4       22.02       27.42      1.47 o 
   7   6   4      720.11      681.74      8.45 o 
   8   6   4      753.66      673.65     10.02 o 
   9   6   4      276.75      278.56      6.92 o 
  10   6   4      299.79      302.33      7.88 o 
  11   6   4      150.43      168.01      6.86 o 
  12   6   4        0.01        1.65      4.03 o 
  13   6   4       82.07       98.29      9.37 o 
  14   6   4       90.44      100.14     10.11 o 
  15   6   4      605.81      533.87     21.21 o 
  16   6   4       88.02      106.15     11.04 o 
  17   6   4       46.88       64.25     10.07 o 
  18   6   4      112.91       85.24     14.74 o 
  19   6   4       73.87       86.82     11.85 o 
 -20   7   4      180.23      170.84     14.95 o 
 -19   7   4       11.39        9.02      7.27 o 
 -18   7   4       16.49       16.49      7.26 o 
 -17   7   4       87.46       97.52      8.91 o 
 -16   7   4      444.14      461.20     14.05 o 
 -15   7   4      688.75      676.56     16.53 o 
 -14   7   4      394.24      414.18     12.41 o 
 -13   7   4        2.92        5.70      3.28 o 
 -12   7   4     1389.41     1371.66     22.68 o 
 -11   7   4      414.70      410.12     11.19 o 
 -10   7   4        1.19        3.75      2.43 o 
  -9   7   4      890.44      856.38     12.23 o 
  -8   7   4      451.11      467.65      6.46 o 
  -7   7   4      150.63      177.18      2.91 o 
  -6   7   4       12.60        2.27      0.86 o 
  -5   7   4     1832.87     1752.16     13.36 o 
  -4   7   4     2616.10     2515.15     19.15 o 
  -3   7   4     5491.86     5845.60     36.26 o 
  -2   7   4      469.83      562.64      5.61 o 
  -1   7   4      690.54      708.63      7.47 o 
   0   7   4     5722.49     5813.70     42.47 o 
   1   7   4     1430.92     1424.21     13.05 o 
   2   7   4      849.68      835.48      9.24 o 
   3   7   4       47.80       33.72      1.88 o 
   4   7   4      756.39      910.38      8.70 o 
   5   7   4        6.03        9.81      1.05 o 
   6   7   4       14.87       24.04      1.85 o 
   7   7   4     1066.40      981.23     11.95 o 
   8   7   4     1260.74     1224.25     14.87 o 
   9   7   4      426.14      377.54      8.64 o 
  10   7   4       47.90       56.30      5.15 o 
  11   7   4        1.08        0.91      2.46 o 
  12   7   4        0.02        2.59      4.65 o 
  13   7   4       82.73       97.58     17.04 o 
  14   7   4       26.08       39.63      7.59 o 
  15   7   4     1486.49     1363.45     33.78 o 
  16   7   4       31.18       23.31      7.79 o 
  17   7   4      515.77      536.29     23.68 o 
  18   7   4        7.40       13.79      7.25 o 
  19   7   4       69.80       90.77     13.80 o 
 -20   8   4       31.13       16.45      7.95 o 
 -19   8   4      641.03      627.86     25.09 o 
 -18   8   4      120.77      112.44     15.42 o 
 -17   8   4       11.50        6.59      4.93 o 
 -16   8   4      181.75      163.87     10.53 o 
 -15   8   4     2383.01     2382.42     35.15 o 
 -14   8   4      104.23      109.29      7.17 o 
 -13   8   4      806.30      782.12     17.02 o 
 -12   8   4      164.65      169.01     13.69 o 
 -11   8   4      672.84      684.12     13.73 o 
 -10   8   4     1362.89     1240.06     19.05 o 
  -9   8   4     2738.56     2695.50     27.27 o 
  -8   8   4      846.48      783.66     10.59 o 
  -7   8   4      509.81      488.30      6.99 o 
  -6   8   4      514.50      508.75      6.96 o 
  -5   8   4      894.14      932.88      9.41 o 
  -4   8   4      369.88      398.01      5.16 o 
  -3   8   4     3099.36     2900.00     20.56 o 
  -2   8   4      128.32      162.14      3.40 o 
  -1   8   4      441.63      408.54      5.25 o 
   0   8   4      410.85      419.89      5.48 o 
   1   8   4     5591.06     5969.39     45.70 o 
   2   8   4     1723.83     1654.75     15.51 o 
   3   8   4      176.56      198.37      3.67 o 
   4   8   4     4369.37     4515.73     29.78 o 
   5   8   4      518.60      559.32      6.41 o 
   6   8   4      554.37      549.82      7.29 o 
   7   8   4      337.44      307.28      6.90 o 
   8   8   4      825.85      855.10     12.71 o 
   9   8   4        0.17        0.32      2.15 o 
  10   8   4     2178.54     2012.05     28.98 o 
  11   8   4      198.60      173.62      7.80 o 
  12   8   4     1918.66     1747.74     30.40 o 
  13   8   4       65.54       63.77      9.14 o 
  14   8   4      343.07      326.30     20.44 o 
  15   8   4      293.95      263.50     15.37 o 
  16   8   4      239.54      269.71     15.92 o 
  17   8   4      360.64      377.28     19.33 o 
  18   8   4       28.92       34.40     13.51 o 
  19   8   4       75.18      115.55     12.52 o 
 -20   9   4      103.29       98.74     12.75 o 
 -19   9   4       11.53       12.94      7.55 o 
 -18   9   4       26.48       25.46      6.41 o 
 -17   9   4       67.16       64.67      7.92 o 
 -16   9   4      220.56      206.85     11.48 o 
 -15   9   4      537.28      551.96     15.16 o 
 -14   9   4       71.66       65.34      6.01 o 
 -13   9   4       28.13       33.49      4.81 o 
 -12   9   4       39.37       50.43      5.08 o 
 -11   9   4        2.03        0.64      2.86 o 
 -10   9   4       50.40       34.91      3.90 o 
  -9   9   4      860.25      857.24     12.65 o 
  -8   9   4       74.21       98.00      3.83 o 
  -7   9   4        9.95       26.29      1.82 o 
  -6   9   4        4.39       17.68      1.66 o 
  -5   9   4      194.76      222.02      4.18 o 
  -4   9   4      159.90      179.10      3.55 o 
  -3   9   4      929.22     1055.96      9.40 o 
  -2   9   4      662.87      697.31     10.96 o 
  -1   9   4      562.35      600.32      6.97 o 
   0   9   4     1798.06     1844.88     16.94 o 
   1   9   4      513.84      555.90      7.27 o 
   2   9   4      118.03      111.98      3.25 o 
   3   9   4       38.76       48.04      1.84 o 
   4   9   4       11.24        6.06      0.93 o 
   5   9   4     1597.71     1551.93     14.83 o 
   6   9   4      274.50      252.71      6.15 o 
   7   9   4        0.09        2.21      1.71 o 
   8   9   4       67.06       48.57      3.50 o 
   9   9   4       81.72       74.02      4.75 o 
  10   9   4      301.99      268.23      8.38 o 
  11   9   4       36.06       33.64      5.18 o 
  12   9   4      114.04      103.93      7.64 o 
  13   9   4       26.98       34.76      7.75 o 
  14   9   4        5.73       24.87      7.82 o 
  15   9   4        0.13       18.77      8.73 o 
  16   9   4       10.12       27.99      8.01 o 
  17   9   4       82.57       86.65     10.95 o 
  18   9   4        2.87       13.21      7.34 o 
  19   9   4       96.56       92.71     11.69 o 
 -19  10   4        0.41        6.41      8.53 o 
 -18  10   4       35.69       33.62      7.09 o 
 -17  10   4      348.38      334.51     14.63 o 
 -16  10   4      618.20      610.63     18.95 o 
 -15  10   4       56.16       49.43      6.90 o 
 -14  10   4      645.30      646.44     16.17 o 
 -13  10   4       61.58       55.08      5.56 o 
 -12  10   4     1223.24     1194.92     21.51 o 
 -11  10   4       42.31       53.53      4.72 o 
 -10  10   4       18.71       19.65      3.39 o 
  -9  10   4       38.83       33.88      3.99 o 
  -8  10   4      108.19      113.05      4.67 o 
  -7  10   4       59.60       63.09      2.86 o 
  -6  10   4       84.23       78.37      2.85 o 
  -5  10   4       97.90      110.61      3.05 o 
  -4  10   4     1034.60     1042.11     10.62 o 
  -3  10   4      407.92      491.90      5.70 o 
  -2  10   4     2457.51     2725.96     23.04 o 
  -1  10   4     1512.36     1531.69     13.86 o 
   0  10   4        6.44        0.20      0.94 o 
   1  10   4      409.05      437.33      6.21 o 
   2  10   4      435.77      415.25      5.22 o 
   3  10   4       16.97       27.84      1.33 o 
   4  10   4     3407.09     3524.78     24.70 o 
   5  10   4      239.29      201.31      5.07 o 
   6  10   4      139.28      145.44      4.53 o 
   7  10   4      116.83       92.16      4.27 o 
   8  10   4       73.47       61.95      4.25 o 
   9  10   4       20.44       23.28      3.35 o 
  10  10   4      110.60       83.39      5.95 o 
  11  10   4        0.25        6.60      3.87 o 
  12  10   4      591.56      596.21     16.55 o 
  13  10   4      154.80      167.73     12.61 o 
  14  10   4      101.82       95.88      9.21 o 
  15  10   4      112.93      135.05     16.06 o 
  16  10   4       13.16       23.04      7.89 o 
  17  10   4        8.82       23.18      8.19 o 
  18  10   4        1.99        5.17      9.03 o 
 -19  11   4       76.63       83.37     11.56 o 
 -18  11   4       30.53       33.10      7.33 o 
 -17  11   4      167.05      201.44     11.98 o 
 -16  11   4      106.27       90.92      8.73 o 
 -15  11   4      477.25      507.83     16.79 o 
 -14  11   4      553.65      579.45     15.40 o 
 -13  11   4      125.86      143.11      7.98 o 
 -12  11   4      444.05      420.61     12.35 o 
 -11  11   4       77.42       78.02      5.44 o 
 -10  11   4      364.29      381.52     11.09 o 
  -9  11   4      413.52      391.86      9.13 o 
  -8  11   4     1076.98     1003.02     13.97 o 
  -7  11   4       47.62       44.61      2.79 o 
  -6  11   4      530.63      500.89      7.88 o 
  -5  11   4      685.76      716.11      8.34 o 
  -4  11   4       97.37      104.99      3.19 o 
  -3  11   4       57.76       49.97      2.26 o 
  -2  11   4       98.54      109.98      3.44 o 
  -1  11   4      173.63      165.55      3.67 o 
   0  11   4      858.98      833.56      9.40 o 
   1  11   4      180.99      225.59      3.63 o 
   2  11   4      716.23      690.39      7.55 o 
   3  11   4      470.86      384.98      5.02 o 
   4  11   4        1.63        6.69      1.68 o 
   5  11   4      376.51      318.30      6.55 o 
   6  11   4     2265.82     2074.59     20.97 o 
   7  11   4      320.41      315.97      7.67 o 
   8  11   4      504.94      453.31     10.12 o 
   9  11   4      481.52      488.09     10.76 o 
  10  11   4      260.39      249.82      9.67 o 
  11  11   4      113.54      104.81      7.87 o 
  12  11   4      304.58      324.27     12.54 o 
  13  11   4       65.53       80.49      8.60 o 
  14  11   4      393.91      369.50     19.49 o 
  15  11   4      789.31      803.38     30.58 o 
  16  11   4       34.20       45.51      9.25 o 
  17  11   4      149.04      157.81     15.81 o 
  18  11   4        0.00       24.59      9.21 o 
 -19  12   4      155.78      141.46     16.56 o 
 -18  12   4       19.70       19.30      8.07 o 
 -17  12   4       56.51       60.97      8.10 o 
 -16  12   4       33.36       55.90     10.34 o 
 -15  12   4       41.17       25.43      6.27 o 
 -14  12   4        0.62       -1.66      4.05 o 
 -13  12   4       28.70       34.53      5.12 o 
 -12  12   4       22.31       12.11      3.70 o 
 -11  12   4      213.92      232.68      8.98 o 
 -10  12   4        1.23        3.61      3.04 o 
  -9  12   4      130.07      125.42      5.98 o 
  -8  12   4       69.66       76.35      4.26 o 
  -7  12   4       20.19       20.35      2.57 o 
  -6  12   4      952.53      872.22     10.75 o 
  -5  12   4      714.52      663.32      8.57 o 
  -4  12   4      871.06      911.71     10.28 o 
  -3  12   4      194.13      242.83      4.78 o 
  -2  12   4      318.35      292.84      5.78 o 
  -1  12   4      402.51      425.78      6.66 o 
   0  12   4      340.96      281.50      4.70 o 
   1  12   4      180.27      156.97      3.23 o 
   2  12   4     1297.38     1268.80     10.97 o 
   3  12   4        4.64        4.87      1.52 o 
   4  12   4       77.36       58.99      3.03 o 
   5  12   4     1049.25     1002.46     12.09 o 
   6  12   4      451.16      428.27      8.10 o 
   7  12   4     1219.48     1100.07     16.93 o 
   8  12   4      534.75      552.09     11.46 o 
   9  12   4      100.59       89.88      6.29 o 
  10  12   4        7.56       16.92      4.19 o 
  11  12   4      868.36      849.51     20.30 o 
  12  12   4       24.14       34.20      6.02 o 
  13  12   4       61.21       59.42      8.06 o 
  14  12   4      117.76      145.85     13.47 o 
  15  12   4       45.58       76.05      9.10 o 
  16  12   4      281.87      296.07     17.34 o 
  17  12   4       73.78       91.39     18.34 o 
  18  12   4       27.16       34.14     11.63 o 
 -19  13   4        4.83       -4.56      8.01 o 
 -18  13   4       59.67       70.45     11.00 o 
 -17  13   4        8.46       10.32      5.54 o 
 -16  13   4       90.73      100.72      9.23 o 
 -15  13   4       29.10       44.39      7.00 o 
 -14  13   4        9.40        4.55      4.51 o 
 -13  13   4      193.84      212.03      9.49 o 
 -12  13   4        4.93        2.11      3.44 o 
 -11  13   4      344.02      311.49      9.87 o 
 -10  13   4      232.35      230.29      8.16 o 
  -9  13   4       40.47       35.42      3.67 o 
  -8  13   4        4.80        8.86      2.85 o 
  -7  13   4       41.85       51.51      4.58 o 
  -6  13   4       47.64       41.37      2.80 o 
  -5  13   4       81.88       64.67      3.13 o 
  -4  13   4        0.22        2.26      1.34 o 
  -3  13   4      359.41      376.27      6.84 o 
  -2  13   4       33.29       26.58      2.37 o 
  -1  13   4     1040.40     1102.91     11.69 o 
   0  13   4      552.03      555.95      7.59 o 
   1  13   4      169.05      171.35      3.80 o 
   2  13   4      255.35      211.21      4.97 o 
   3  13   4      535.16      474.09      7.62 o 
   4  13   4      219.39      209.73      5.25 o 
   5  13   4     4272.36     4163.43     36.75 o 
   6  13   4      279.45      249.54      7.28 o 
   7  13   4        0.04       -2.14      2.14 o 
   8  13   4      199.29      160.92      8.02 o 
   9  13   4        8.66        7.48      3.56 o 
  10  13   4     1054.29      980.54     20.25 o 
  11  13   4      842.32      806.98     20.00 o 
  12  13   4       57.95       65.36      8.28 o 
  13  13   4      252.62      236.68     13.50 o 
  14  13   4      280.99      318.74     22.70 o 
  15  13   4      154.26      187.60     12.71 o 
  16  13   4      146.02      155.46     13.27 o 
  17  13   4      102.62       99.00     15.12 o 
  18  13   4       69.19       63.17     14.88 o 
 -18  14   4      284.05      299.78     21.25 o 
 -17  14   4        8.58       12.60      7.21 o 
 -16  14   4        1.11        8.73      5.78 o 
 -15  14   4       21.86       12.67      5.33 o 
 -14  14   4        0.06       -1.91      5.10 o 
 -13  14   4        2.37        3.86      4.22 o 
 -12  14   4      109.28      103.26      7.76 o 
 -11  14   4       44.38       38.83      4.60 o 
 -10  14   4      316.77      295.49      9.40 o 
  -9  14   4      337.54      287.06      8.32 o 
  -8  14   4      388.85      377.84     10.48 o 
  -7  14   4      121.14      125.02      6.23 o 
  -6  14   4      642.76      548.32      9.67 o 
  -5  14   4       85.73       84.86      4.07 o 
  -4  14   4       41.76       28.88      2.88 o 
  -3  14   4        0.73        0.73      1.48 o 
  -2  14   4      176.32      164.94      4.81 o 
  -1  14   4     2165.46     2042.39     19.38 o 
   0  14   4      637.06      593.26      9.04 o 
   1  14   4      228.87      207.86      5.86 o 
   2  14   4      110.27      111.73      4.04 o 
   3  14   4      366.99      357.12      6.78 o 
   4  14   4     1043.27      996.60     12.32 o 
   5  14   4       17.25       16.44      3.22 o 
   6  14   4      393.17      437.03     10.45 o 
   7  14   4       90.78      116.58      7.48 o 
   8  14   4     2221.28     2124.55     32.40 o 
   9  14   4      885.15      822.67     18.22 o 
  10  14   4      910.40      890.65     19.23 o 
  11  14   4      311.19      325.06     12.89 o 
  12  14   4       91.37      115.28      8.59 o 
  13  14   4       51.60       70.44      8.91 o 
  14  14   4      237.19      272.68     17.69 o 
  15  14   4      471.80      476.08     22.76 o 
  16  14   4        2.98       -8.12      8.12 o 
  17  14   4        0.94       -3.75      8.39 o 
 -18  15   4      109.25      116.24     12.73 o 
 -17  15   4      351.33      384.69     19.50 o 
 -16  15   4      597.91      613.31     19.75 o 
 -15  15   4       40.29       25.75      5.99 o 
 -14  15   4      127.33      119.15      9.13 o 
 -13  15   4        2.40       10.21      4.59 o 
 -12  15   4      650.36      682.17     17.26 o 
 -11  15   4       30.93       29.31      4.38 o 
 -10  15   4      296.87      298.81      9.68 o 
  -9  15   4       20.72       22.81      5.10 o 
  -8  15   4      285.89      286.31      7.80 o 
  -7  15   4      291.88      276.51      7.50 o 
  -6  15   4      454.89      491.22      9.29 o 
  -5  15   4      187.75      179.38      6.99 o 
  -4  15   4      113.52      144.78      6.41 o 
  -3  15   4       89.75      113.58      4.79 o 
  -2  15   4     2670.12     2522.84     28.58 o 
  -1  15   4      983.11      892.29     14.34 o 
   0  15   4        0.18       -0.70      1.47 o 
   1  15   4      816.33      776.80     13.77 o 
   2  15   4      191.68      165.06      5.39 o 
   3  15   4      137.06      166.85      5.15 o 
   4  15   4        0.14        0.21      1.89 o 
   5  15   4       22.76       18.97      2.99 o 
   6  15   4      133.28      122.35      7.47 o 
   7  15   4        3.70       11.13      4.17 o 
   8  15   4       48.18       37.27      6.33 o 
   9  15   4        9.97       12.77      3.81 o 
  10  15   4      214.06      227.08     11.86 o 
  11  15   4      571.82      569.80     17.10 o 
  12  15   4        0.48       13.63      8.87 o 
  13  15   4      665.85      687.62     22.94 o 
  14  15   4      103.97      155.98     19.90 o 
  15  15   4       33.95       28.62     10.86 o 
  16  15   4       13.17       37.09     22.91 o 
  17  15   4       12.17       17.45     12.16 o 
 -17  16   4      104.71      145.43     13.27 o 
 -16  16   4      130.91      147.75     12.85 o 
 -15  16   4        3.10        8.12      6.05 o 
 -14  16   4       43.43       42.40      6.72 o 
 -13  16   4       32.49       31.15      5.82 o 
 -12  16   4        6.70        5.31      4.17 o 
 -11  16   4       18.26       23.52      4.31 o 
 -10  16   4      233.42      203.08      8.28 o 
  -9  16   4      284.87      270.30      9.10 o 
  -8  16   4      687.38      621.83     11.77 o 
  -7  16   4      809.92      732.59     14.07 o 
  -6  16   4      530.67      422.94     10.40 o 
  -5  16   4     1470.08     1209.65     19.03 o 
  -4  16   4       87.59       64.09      4.90 o 
  -3  16   4      618.72      531.22     11.88 o 
  -2  16   4      509.31      400.21     11.57 o 
  -1  16   4      801.94      815.41     15.08 o 
   0  16   4       85.82       84.21      5.82 o 
   1  16   4      478.13      428.84      9.39 o 
   2  16   4       52.23       56.68      4.27 o 
   3  16   4      495.56      473.77     11.53 o 
   4  16   4      641.58      557.06     12.73 o 
   5  16   4        1.15        0.53      2.71 o 
   6  16   4      276.72      287.52      9.59 o 
   7  16   4       28.92       18.24      4.62 o 
   8  16   4      995.58      910.41     19.58 o 
   9  16   4      169.38      159.74      9.47 o 
  10  16   4       64.18       63.66      6.48 o 
  11  16   4       67.38       68.31      7.51 o 
  12  16   4      245.55      206.69     12.51 o 
  13  16   4        8.34        7.92      8.37 o 
  14  16   4      129.15      137.17     24.50 o 
  15  16   4      142.26      154.49     32.88 o 
  16  16   4      186.15      165.85     17.90 o 
 -17  17   4        2.32        2.10      7.12 o 
 -16  17   4       24.04       28.35      9.39 o 
 -15  17   4       17.18       19.64      6.29 o 
 -14  17   4       45.83       36.09      6.61 o 
 -13  17   4        5.67        2.39      4.16 o 
 -12  17   4       69.25       64.25      6.70 o 
 -11  17   4       37.52       31.21      5.20 o 
 -10  17   4      179.89      165.93      7.78 o 
  -9  17   4        0.07       -1.59      3.00 o 
  -8  17   4      517.31      503.35     12.00 o 
  -7  17   4      397.53      381.23     10.23 o 
  -6  17   4       54.46       57.40      5.13 o 
  -5  17   4       37.71       43.52      4.62 o 
  -4  17   4      384.49      339.23      9.84 o 
  -3  17   4      927.13      900.40     18.11 o 
  -2  17   4      249.32      219.87      9.06 o 
  -1  17   4     1456.19     1307.99     22.48 o 
   0  17   4      206.26      185.42      8.31 o 
   1  17   4       12.31        7.66      3.44 o 
   2  17   4      159.33      154.09      6.13 o 
   3  17   4      112.09      100.38      6.00 o 
   4  17   4      663.72      639.53     20.58 o 
   5  17   4       18.81       23.93      4.35 o 
   6  17   4      486.30      479.79     12.62 o 
   7  17   4      385.30      394.23     12.81 o 
   8  17   4      790.47      784.60     18.46 o 
   9  17   4       36.70       37.06      5.37 o 
  10  17   4       80.79       88.37      7.94 o 
  11  17   4        0.91        3.44      4.84 o 
  12  17   4      129.77      126.98     15.57 o 
  13  17   4      100.53      108.71     16.31 o 
  14  17   4        1.43       32.60     16.83 o 
  15  17   4       88.06       73.32     18.43 o 
  16  17   4       25.32       46.40     12.49 o 
 -16  18   4      113.10      107.23     14.52 o 
 -15  18   4       56.33       61.54      9.03 o 
 -14  18   4        6.42        1.03      4.48 o 
 -13  18   4        3.70        7.10      4.57 o 
 -12  18   4        7.46       16.94      5.36 o 
 -11  18   4      287.90      320.20     14.27 o 
 -10  18   4        0.13       -3.14      3.14 o 
  -9  18   4       59.31       54.95      5.80 o 
  -8  18   4       45.31       58.47      5.28 o 
  -7  18   4      119.82      120.39      6.46 o 
  -6  18   4       45.65       31.43      3.98 o 
  -5  18   4     1345.47     1194.26     19.64 o 
  -4  18   4      218.57      189.30      7.75 o 
  -3  18   4        0.07       -2.68      2.68 o 
  -2  18   4      178.77      167.54      8.21 o 
  -1  18   4       22.48       23.95      4.26 o 
   0  18   4        9.43       14.25      4.42 o 
   1  18   4       36.71       42.30      5.01 o 
   2  18   4      607.31      569.26     13.19 o 
   3  18   4       17.74       17.28      3.15 o 
   4  18   4      213.09      210.90     10.32 o 
   5  18   4       93.15      112.50      7.99 o 
   6  18   4       63.84       77.15      6.89 o 
   7  18   4       29.76       36.48      7.02 o 
   8  18   4       51.68       56.02      8.97 o 
   9  18   4       52.32       58.74      8.32 o 
  10  18   4        4.00        6.54      5.85 o 
  11  18   4        4.20        8.78      5.64 o 
  12  18   4       74.62       89.94     10.14 o 
  13  18   4      244.41      259.33     22.24 o 
  14  18   4       30.31       62.09     20.17 o 
  15  18   4        2.63        0.80     12.19 o 
 -16  19   4       91.70      108.72     17.41 o 
 -15  19   4       10.62        9.19     12.79 o 
 -14  19   4       42.23       50.66     11.38 o 
 -13  19   4        6.91        4.75      5.93 o 
 -12  19   4      355.23      373.96     22.04 o 
 -11  19   4        7.61        3.97      5.00 o 
 -10  19   4       27.50       28.60      6.35 o 
  -9  19   4      498.19      452.44     14.63 o 
  -8  19   4      784.06      801.85     15.95 o 
  -7  19   4        0.60       -1.04      3.11 o 
  -6  19   4        5.29        3.68      3.50 o 
  -5  19   4       46.92       61.04      6.07 o 
  -4  19   4       15.49       30.46      6.90 o 
  -3  19   4      206.00      156.87      8.19 o 
  -2  19   4      160.86      186.65     10.64 o 
  -1  19   4        2.56       -3.41      3.41 o 
   0  19   4      273.20      276.35     11.10 o 
   1  19   4       46.20       58.38      7.14 o 
   2  19   4       82.84       89.26      7.46 o 
   3  19   4       16.47       17.69      4.15 o 
   4  19   4        0.89        3.48      2.76 o 
   5  19   4     1392.99     1358.53     32.69 o 
   6  19   4      266.97      277.92     15.58 o 
   7  19   4      261.60      255.48     16.66 o 
   8  19   4      411.50      367.48     19.55 o 
   9  19   4      174.21      175.61     14.48 o 
  10  19   4       87.17       80.88      9.76 o 
  11  19   4      346.06      344.55     16.82 o 
  12  19   4       19.48       19.43     11.66 o 
  13  19   4      250.05      274.36     27.77 o 
  14  19   4       49.47       82.14     22.40 o 
  15  19   4      200.86      242.77     20.49 o 
 -15  20   4        9.70       29.45     13.38 o 
 -14  20   4        5.16       44.66     13.77 o 
 -13  20   4        0.04        7.31      8.04 o 
 -12  20   4        8.78        5.91      6.08 o 
 -11  20   4       59.81       47.26      7.70 o 
 -10  20   4        0.33        1.45      4.29 o 
  -9  20   4       35.69       41.85      8.95 o 
  -8  20   4       90.47       87.73      6.91 o 
  -7  20   4      282.15      274.11      9.44 o 
  -6  20   4       34.04       28.31      4.88 o 
  -5  20   4       97.83      103.03      9.25 o 
  -4  20   4      300.93      279.95     10.73 o 
  -3  20   4       74.95       63.90      8.16 o 
  -2  20   4       10.91       25.02      7.10 o 
  -1  20   4      629.99      530.94     14.39 o 
   0  20   4        0.40       -1.62      3.49 o 
   1  20   4        2.06        3.16      4.58 o 
   2  20   4      176.43      160.48      9.75 o 
   3  20   4      183.06      182.70     10.24 o 
   4  20   4       55.33       53.53      6.73 o 
   5  20   4       60.00       66.10     10.53 o 
   6  20   4      258.38      300.27     15.27 o 
   7  20   4      120.04      115.98     10.59 o 
   8  20   4      208.95      205.32     11.28 o 
   9  20   4      180.67      195.57     15.67 o 
  10  20   4      347.55      340.86     19.93 o 
  11  20   4       95.41       94.63     13.79 o 
  12  20   4       51.44       77.83     15.28 o 
  13  20   4       76.19       47.72     28.00 o 
  14  20   4        1.25      -13.42     13.42 o 
 -15  21   4      174.51      205.58     29.15 o 
 -14  21   4        0.51       15.87     13.08 o 
 -13  21   4       14.74       13.33     11.25 o 
 -12  21   4       26.10       32.36     14.80 o 
 -11  21   4       54.92       57.84      9.90 o 
 -10  21   4       75.17       66.95      8.23 o 
  -9  21   4       75.08       66.24      7.45 o 
  -8  21   4      335.82      329.94     12.95 o 
  -7  21   4       97.93       88.16      7.17 o 
  -6  21   4        5.97        6.27      3.25 o 
  -5  21   4       24.22       18.49      5.10 o 
  -4  21   4       21.78       16.31      4.40 o 
  -3  21   4        0.44       -4.85      5.39 o 
  -2  21   4      225.93      217.45      9.96 o 
  -1  21   4      106.10       94.51      6.99 o 
   0  21   4        2.83        6.96      5.89 o 
   1  21   4        0.43        8.06      5.04 o 
   2  21   4      456.54      464.50     14.69 o 
   3  21   4       43.79       38.14      7.46 o 
   4  21   4       58.65       31.33      8.68 o 
   5  21   4       17.34       11.28      8.34 o 
   6  21   4      199.23      201.84     16.09 o 
   7  21   4       67.24       76.98      7.86 o 
   8  21   4       45.51       76.59      9.39 o 
   9  21   4       12.59        6.93      7.14 o 
  10  21   4       94.62       95.50     14.32 o 
  11  21   4      123.83      135.47     29.88 o 
  12  21   4       15.81       13.09     17.79 o 
  13  21   4       32.25       53.07     22.75 o 
 -14  22   4      116.02       88.64     26.65 o 
 -13  22   4        0.06        8.88      9.99 o 
 -12  22   4       24.19       24.14     11.60 o 
 -11  22   4      412.32      467.48     25.17 o 
 -10  22   4      327.26      298.80     16.73 o 
  -9  22   4       15.73        5.44      6.72 o 
  -8  22   4       95.16       96.97      8.32 o 
  -7  22   4      243.32      230.81     11.97 o 
  -6  22   4        2.10        2.89      5.37 o 
  -5  22   4      329.00      324.24     13.09 o 
  -4  22   4      340.84      311.91     13.11 o 
  -3  22   4       86.77       73.82      7.52 o 
  -2  22   4        9.07       -0.68      5.00 o 
  -1  22   4        2.83        3.83      5.02 o 
   0  22   4      114.57      110.61      7.72 o 
   1  22   4       72.25       65.77      6.38 o 
   2  22   4      106.36      142.97     11.91 o 
   3  22   4      114.49       84.88     14.08 o 
   4  22   4       14.95        6.24      7.07 o 
   5  22   4      895.20      928.05     27.73 o 
   6  22   4        2.29        3.84     17.51 o 
   7  22   4        0.79        6.09     10.59 o 
   8  22   4       63.98       57.10     10.34 o 
   9  22   4       29.02       46.02     14.92 o 
  10  22   4       98.73      148.46     42.43 o 
  11  22   4       18.21       36.04     12.29 o 
  12  22   4       61.86       61.89     22.44 o 
  13  22   4      158.83      143.42     29.11 o 
 -13  23   4       80.81      139.30     25.70 o 
 -12  23   4      607.97      714.93     34.18 o 
 -11  23   4      116.03      137.78     15.74 o 
 -10  23   4      111.05      128.51     15.07 o 
  -9  23   4      205.11      200.00     14.60 o 
  -8  23   4      178.12      178.68     12.78 o 
  -7  23   4        4.40        8.59      7.35 o 
  -6  23   4       79.42       76.55      8.05 o 
  -5  23   4      765.41      736.13     23.47 o 
  -4  23   4      238.83      232.48     13.72 o 
  -3  23   4        0.92       -1.75      4.22 o 
  -2  23   4        8.48        4.42      5.87 o 
  -1  23   4       97.29      117.93     10.49 o 
   0  23   4       61.55       76.12      7.57 o 
   1  23   4     1464.65     1373.08     45.50 o 
   2  23   4      203.90      229.36     17.12 o 
   3  23   4      797.75      745.26     24.55 o 
   4  23   4      107.80      104.47     12.76 o 
   5  23   4        0.74        7.58      5.56 o 
   6  23   4       96.03       95.52     12.02 o 
   7  23   4        0.72        0.07     13.05 o 
   8  23   4       31.63       36.89     11.95 o 
   9  23   4       38.53       51.61     12.22 o 
  10  23   4        0.44       -4.31     10.10 o 
  11  23   4      345.45      407.00     54.40 o 
  12  23   4      327.45      308.14     37.67 o 
 -12  24   4      234.71      186.93     30.35 o 
 -11  24   4       13.73       21.35     12.21 o 
 -10  24   4       47.10       57.27     10.56 o 
  -9  24   4        8.80       -2.33     11.45 o 
  -8  24   4      206.84      217.64     14.90 o 
  -7  24   4      211.94      216.60     12.68 o 
  -6  24   4       10.90       25.10      7.70 o 
  -5  24   4      244.30      265.65     14.78 o 
  -4  24   4       45.97       25.97      7.54 o 
  -3  24   4       33.81       53.11      6.83 o 
  -2  24   4        6.90       23.73      6.02 o 
  -1  24   4        0.28       -2.94      4.71 o 
   0  24   4       15.07       -1.11     10.01 o 
   1  24   4      199.29      214.45     20.53 o 
   2  24   4        0.26       38.43     10.89 o 
   3  24   4      287.41      297.33     29.55 o 
   4  24   4      513.13      485.53     25.73 o 
   5  24   4       14.10       19.69      7.50 o 
   6  24   4        0.03       -0.79      6.28 o 
   7  24   4        0.27        5.48     18.42 o 
   8  24   4      388.66      362.52     25.43 o 
   9  24   4       17.10       17.32     11.02 o 
  10  24   4       32.12       16.25     11.25 o 
  11  24   4       13.93       15.21      9.55 o 
 -11  25   4       49.24       52.57     28.27 o 
 -10  25   4       69.24       54.29     13.39 o 
  -9  25   4        7.53       -5.94      5.94 o 
  -8  25   4       17.91       28.60     10.38 o 
  -7  25   4       50.64       76.52     11.61 o 
  -6  25   4      161.99      203.32     24.77 o 
  -5  25   4        9.77       -6.17      6.17 o 
  -4  25   4       16.43       17.89     14.44 o 
  -3  25   4      162.72      166.16     13.66 o 
  -2  25   4      113.30      129.91     18.62 o 
  -1  25   4        3.46       46.22     18.46 o 
   0  25   4       12.28        7.23      6.80 o 
   1  25   4      380.34      409.05     27.32 o 
   2  25   4      555.50      612.95     23.18 o 
   3  25   4      300.45      288.75     29.06 o 
   4  25   4        3.78       -4.24      8.83 o 
   5  25   4      208.64      194.69     15.40 o 
   6  25   4       22.25        0.45      8.15 o 
   7  25   4       30.00       49.88     13.20 o 
   8  25   4        2.29        2.19      9.33 o 
   9  25   4       33.14       48.68     21.66 o 
  10  25   4       27.26       47.11     12.35 o 
 -10  26   4      150.95      138.97     28.25 o 
  -9  26   4        0.78       -1.66      8.63 o 
  -8  26   4        0.51       -3.90      7.39 o 
  -7  26   4        2.41       -6.61      6.61 o 
  -6  26   4      364.54      349.48     27.85 o 
  -5  26   4      148.78      171.49     18.71 o 
  -4  26   4        3.15        1.43      9.38 o 
  -3  26   4        3.49       10.65     14.85 o 
  -2  26   4       23.10       11.41     11.11 o 
  -1  26   4       22.47       23.10     10.10 o 
   0  26   4        1.79        5.41     10.01 o 
   1  26   4      447.97      456.12     27.45 o 
   2  26   4      249.58      298.92     47.39 o 
   3  26   4        0.72        5.24      8.68 o 
   4  26   4        7.74        2.78      9.25 o 
   5  26   4       71.67       64.94     14.05 o 
   6  26   4        2.37        0.02     11.65 o 
   7  26   4        0.03        9.78      8.90 o 
   8  26   4      160.41      190.27     20.34 o 
   9  26   4      178.35      177.15     19.07 o 
  -9  27   4        0.01       -7.45      7.45 o 
  -8  27   4       84.83       77.62     13.81 o 
  -7  27   4       16.01        1.71      7.32 o 
  -6  27   4        2.43       -0.99      7.47 o 
  -5  27   4        0.36        2.25     12.51 o 
  -4  27   4        4.70       -7.62     11.70 o 
  -3  27   4      524.32      539.17     30.33 o 
  -2  27   4       96.97       79.45     15.62 o 
  -1  27   4       17.36        4.84     10.58 o 
   0  27   4       25.83       25.18     12.25 o 
   1  27   4       19.82       27.17     20.94 o 
   2  27   4      486.99      483.22     46.27 o 
   3  27   4      121.33      128.33     21.31 o 
   4  27   4      113.58      124.69     22.92 o 
   5  27   4      189.86      164.86     31.24 o 
   6  27   4      122.65      139.04     21.15 o 
   7  27   4       22.86       24.51     14.27 o 
   8  27   4       97.43       90.28     16.84 o 
  -7  28   4       22.79       12.14      9.90 o 
  -6  28   4       90.85       85.21     11.74 o 
  -5  28   4      158.69      157.04     19.79 o 
  -4  28   4       58.08      143.62     26.40 o 
  -3  28   4       87.35       79.04     15.64 o 
  -2  28   4       21.58        4.72     11.51 o 
  -1  28   4        0.02      -15.82     15.82 o 
   0  28   4      149.37      157.10     19.01 o 
   1  28   4       68.73       68.16     14.40 o 
   2  28   4      125.24       68.96     14.50 o 
   3  28   4       68.00       34.52     12.05 o 
   4  28   4        6.10       -7.64      8.39 o 
   5  28   4       54.44       35.73     14.09 o 
   6  28   4        9.44       23.18     11.98 o 
  -4  29   4        2.28        3.78     10.70 o 
  -3  29   4       77.77       95.67     28.99 o 
  -2  29   4       20.16        3.96     10.03 o 
  -1  29   4      121.17      115.19     17.81 o 
   0  29   4       57.13       72.71     47.04 o 
   1  29   4        6.94       32.79     20.70 o 
   2  29   4       73.93       19.19     22.88 o 
   3  29   4       29.24       13.67     10.21 o 
   4  29   4       18.30       15.56     13.51 o 
 -20   1   5       14.42       19.01      9.17 o 
 -19   1   5        6.31       10.94      6.59 o 
 -18   1   5       20.35        9.51      6.43 o 
 -17   1   5        0.18       -4.34      4.34 o 
 -16   1   5        5.46       -0.48      4.59 o 
 -15   1   5        8.36        7.55      4.78 o 
 -14   1   5        3.02       -1.26      3.68 o 
 -13   1   5      456.34      443.85     11.14 o 
 -12   1   5        1.59        2.05      2.01 o 
 -11   1   5      108.26      104.79      4.69 o 
 -10   1   5      428.97      401.44      6.94 o 
  -9   1   5       79.70       69.42      4.31 o 
  -8   1   5      139.36      142.58      2.93 o 
  -7   1   5      314.33      334.82      3.99 o 
  -6   1   5      805.68      777.60      8.78 o 
  -5   1   5      209.31      319.34      4.83 o 
  -4   1   5       44.43       65.80      2.29 o 
  -3   1   5      330.47      484.85      6.19 o 
  -2   1   5     1312.26     1558.65     13.66 o 
  -1   1   5      199.46      196.43      3.57 o 
   0   1   5     1331.89     1316.87     11.62 o 
   1   1   5     5880.22     6183.03     50.81 o 
   2   1   5      751.52      785.64     10.84 o 
   3   1   5     1431.09     1547.89     15.21 o 
   4   1   5      458.40      421.61      6.66 o 
   5   1   5       41.13       49.38      2.51 o 
   6   1   5     1618.47     1471.72     16.97 o 
   7   1   5      582.87      559.71      9.36 o 
   8   1   5     1026.55      977.46     15.65 o 
   9   1   5      113.49      108.49      5.53 o 
  10   1   5      153.85      132.30      6.89 o 
  11   1   5       36.77       50.25      4.95 o 
  12   1   5       99.26      119.46      7.04 o 
  13   1   5       96.21       90.54      6.37 o 
  14   1   5       47.45       44.71      6.17 o 
  15   1   5       30.34       30.20      5.87 o 
  16   1   5       52.70       62.40      7.68 o 
  17   1   5        0.91        4.06      7.26 o 
  18   1   5        3.05        4.93      5.04 o 
  19   1   5       60.07       56.18      9.97 o 
 -20   2   5       25.11       16.92      7.60 o 
 -19   2   5        0.12        2.01      5.65 o 
 -18   2   5       73.33       74.39     10.10 o 
 -17   2   5       41.42       50.21      8.62 o 
 -16   2   5      167.64      173.80     18.22 o 
 -15   2   5       87.87       89.20      9.56 o 
 -14   2   5       12.18        8.00      3.18 o 
 -13   2   5      150.16      140.31      6.64 o 
 -12   2   5       60.02       51.75      4.41 o 
 -11   2   5        5.45        6.22      2.20 o 
 -10   2   5      748.81      742.98      9.60 o 
  -9   2   5      250.44      247.78      4.70 o 
  -8   2   5       39.30       45.03      1.95 o 
  -7   2   5     3037.24     3051.20     21.09 o 
  -6   2   5     6876.15     7035.76     54.04 o 
  -5   2   5       40.92       37.61      1.88 o 
  -4   2   5      438.57      397.41      5.42 o 
  -3   2   5      664.83      669.10      8.38 o 
  -2   2   5     2092.09     2429.80     18.68 o 
  -1   2   5     5612.69     5696.20     39.44 o 
   0   2   5       47.12       48.80      2.00 o 
   1   2   5     2169.62     2216.87     20.51 o 
   2   2   5      493.16      531.40      8.80 o 
   3   2   5      538.38      486.99      5.82 o 
   4   2   5     1418.34     1428.06     15.53 o 
   5   2   5     1090.55     1030.81     12.72 o 
   6   2   5       87.27       84.34      3.43 o 
   7   2   5     1542.21     1513.20     17.94 o 
   8   2   5       63.67       51.43      3.30 o 
   9   2   5     4946.09     4553.33     51.11 o 
  10   2   5       19.29        7.89      3.14 o 
  11   2   5      126.16      138.86      7.11 o 
  12   2   5       60.57       82.30      6.95 o 
  13   2   5      163.97      185.84     12.28 o 
  14   2   5       30.52       34.48      5.80 o 
  15   2   5      394.43      416.46     15.08 o 
  16   2   5       41.00       41.88      6.86 o 
  17   2   5      162.11      151.79     10.83 o 
  18   2   5        1.54       16.68      8.65 o 
  19   2   5        2.77       14.33      6.94 o 
 -20   3   5        9.90       -2.64      6.46 o 
 -19   3   5       14.77        4.53      5.96 o 
 -18   3   5       24.08       10.57      6.47 o 
 -17   3   5      258.61      287.14     15.87 o 
 -16   3   5       95.93       90.75     10.14 o 
 -15   3   5       73.04       74.64      6.30 o 
 -14   3   5      151.10      134.51      7.00 o 
 -13   3   5      535.10      523.16     12.29 o 
 -12   3   5        1.45       -1.11      2.24 o 
 -11   3   5      195.06      164.12      6.93 o 
 -10   3   5      764.68      793.71     10.55 o 
  -9   3   5        3.28        7.47      1.39 o 
  -8   3   5      571.63      586.40      6.59 o 
  -7   3   5      431.26      454.49      4.95 o 
  -6   3   5      288.67      270.02      4.88 o 
  -5   3   5     1254.17     1425.88     13.36 o 
  -4   3   5        0.09        2.57      0.98 o 
  -3   3   5      991.92     1029.79     10.81 o 
  -2   3   5     1059.91     1082.81     10.31 o 
  -1   3   5      745.79      887.80      8.92 o 
   0   3   5        6.08        8.71      1.14 o 
   1   3   5      494.42      492.26      7.44 o 
   2   3   5       41.14       73.28      1.63 o 
   3   3   5      602.88      736.00      8.58 o 
   4   3   5     1068.05     1135.79     12.66 o 
   5   3   5        0.11        1.27      1.25 o 
   6   3   5        0.21        0.77      1.30 o 
   7   3   5     1393.35     1341.65     16.55 o 
   8   3   5       93.06      113.70      4.51 o 
   9   3   5      434.70      390.24      8.80 o 
  10   3   5      801.43      781.44     16.07 o 
  11   3   5      286.01      311.06     12.92 o 
  12   3   5        4.85        7.35      4.68 o 
  13   3   5        3.66        8.51      4.99 o 
  14   3   5      398.64      376.78     13.94 o 
  15   3   5       74.71       85.75      7.93 o 
  16   3   5       96.43       99.14     14.61 o 
  17   3   5       13.60       21.34      7.45 o 
  18   3   5      314.91      319.76     18.30 o 
  19   3   5      351.23      339.01     19.13 o 
 -20   4   5       68.67       82.27     11.73 o 
 -19   4   5        9.30       -0.65      6.32 o 
 -18   4   5      177.75      169.88     13.51 o 
 -17   4   5       84.21       98.54     10.91 o 
 -16   4   5        1.99        4.13      4.21 o 
 -15   4   5       25.62       26.92      4.68 o 
 -14   4   5      133.78      126.08      8.17 o 
 -13   4   5       39.68       41.49      4.84 o 
 -12   4   5     1058.68     1018.77     17.33 o 
 -11   4   5        8.07        8.46      2.66 o 
 -10   4   5      147.50      133.32      5.94 o 
  -9   4   5       20.11       26.63      1.98 o 
  -8   4   5      878.51      975.53      9.66 o 
  -7   4   5      431.37      478.58      5.05 o 
  -6   4   5      820.08      899.07      7.92 o 
  -5   4   5     1253.08     1348.77     11.93 o 
  -4   4   5     3104.57     3428.76     26.72 o 
  -3   4   5        9.85       12.32      1.30 o 
  -2   4   5       71.39       67.02      2.38 o 
  -1   4   5      597.74      616.29      7.02 o 
   0   4   5       87.90       84.41      2.66 o 
   1   4   5       63.39       72.71      3.58 o 
   2   4   5       42.91       42.35      2.18 o 
   3   4   5     1630.92     1739.82     16.52 o 
   4   4   5      543.46      517.49      7.36 o 
   5   4   5      409.95      466.74      7.80 o 
   6   4   5      369.49      349.09      6.98 o 
   7   4   5      227.89      216.57      4.68 o 
   8   4   5     1887.69     1775.25     20.10 o 
   9   4   5     1156.98      983.40     16.03 o 
  10   4   5      824.13      661.64     16.35 o 
  11   4   5      572.46      484.42     13.83 o 
  12   4   5        1.86        8.80      4.62 o 
  13   4   5       45.24       47.67      4.52 o 
  14   4   5      245.78      230.27     13.71 o 
  15   4   5       30.51       44.89     14.59 o 
  16   4   5        8.64        5.65      5.90 o 
  17   4   5      297.33      305.08     17.32 o 
  18   4   5       51.70       50.21     10.14 o 
  19   4   5        2.54       17.09      8.05 o 
 -20   5   5        4.46       -6.54      6.54 o 
 -19   5   5        2.88        6.24      6.97 o 
 -18   5   5        2.63        0.96      7.29 o 
 -17   5   5       16.07       22.15      7.21 o 
 -16   5   5       39.15       26.34      5.00 o 
 -15   5   5      408.68      400.84     12.74 o 
 -14   5   5       53.80       49.60      6.06 o 
 -13   5   5      141.05      120.28      7.06 o 
 -12   5   5      408.93      467.18     12.27 o 
 -11   5   5      864.25      811.63     16.21 o 
 -10   5   5      716.90      716.45     13.33 o 
  -9   5   5      321.16      342.43      6.61 o 
  -8   5   5        0.51        1.96      1.36 o 
  -7   5   5       29.76       45.64      1.66 o 
  -6   5   5      516.05      488.19      4.99 o 
  -5   5   5      417.80      471.24      5.30 o 
  -4   5   5     1129.19     1118.62     11.77 o 
  -3   5   5       30.79       34.28      2.07 o 
  -2   5   5     2425.44     2442.42     20.11 o 
  -1   5   5      500.59      549.34      7.93 o 
   0   5   5     3975.32     3923.98     41.33 o 
   1   5   5        0.29        3.41      1.07 o 
   2   5   5      219.60      167.50      3.12 o 
   3   5   5      375.90      397.55      6.30 o 
   4   5   5     1454.69     1450.46     15.80 o 
   5   5   5      206.92      193.81      5.11 o 
   6   5   5      537.12      523.88      9.42 o 
   7   5   5      137.55      149.24      4.01 o 
   8   5   5        7.01        4.33      1.93 o 
   9   5   5      288.57      285.38      7.90 o 
  10   5   5        1.31        3.96      3.77 o 
  11   5   5        1.77        2.42      3.71 o 
  12   5   5      394.77      353.43     13.98 o 
  13   5   5       17.74       32.37      5.66 o 
  14   5   5     1664.03     1617.16     54.80 o 
  15   5   5      155.06      156.07     12.63 o 
  16   5   5      244.16      225.29     15.04 o 
  17   5   5      778.91      824.58     40.64 o 
  18   5   5      137.40      185.37     16.35 o 
  19   5   5       73.28      103.79     12.19 o 
 -20   6   5       66.05       74.70     11.62 o 
 -19   6   5        0.41        0.33      6.02 o 
 -18   6   5       53.37       42.56      8.91 o 
 -17   6   5      382.02      408.92     16.04 o 
 -16   6   5      202.40      202.69      9.82 o 
 -15   6   5       51.14       57.05      6.05 o 
 -14   6   5       16.60       22.93      4.48 o 
 -13   6   5      307.27      289.85     10.26 o 
 -12   6   5        0.08        2.44      3.05 o 
 -11   6   5       40.35       42.68      4.59 o 
 -10   6   5      655.35      643.46     12.91 o 
  -9   6   5       15.71       13.65      2.35 o 
  -8   6   5      260.27      278.68      5.38 o 
  -7   6   5       56.59       72.07      2.83 o 
  -6   6   5      118.68       97.47      2.31 o 
  -5   6   5       75.97       82.98      1.99 o 
  -4   6   5       50.89       84.65      2.21 o 
  -3   6   5     1059.29     1050.84     10.54 o 
  -2   6   5      627.28      565.19      7.36 o 
  -1   6   5     1714.06     1800.52     18.06 o 
   0   6   5       23.05       23.62      1.97 o 
   1   6   5      916.29      897.74      9.54 o 
   2   6   5       50.00       59.20      2.21 o 
   3   6   5     1934.69     1906.19     18.03 o 
   4   6   5     1176.52     1121.30     13.29 o 
   5   6   5      748.62      684.73      8.85 o 
   6   6   5      236.40      271.37      6.14 o 
   7   6   5     2763.51     2697.49     27.19 o 
   8   6   5       98.82       79.30      5.18 o 
   9   6   5        1.09        3.32      2.62 o 
  10   6   5      662.74      545.35     16.71 o 
  11   6   5      640.12      514.72     16.64 o 
  12   6   5        4.32       15.42      6.76 o 
  13   6   5      319.82      293.31     22.54 o 
  14   6   5     1434.71     1361.48     30.88 o 
  15   6   5      217.87      228.90     14.64 o 
  16   6   5       64.92       62.07      9.56 o 
  17   6   5       22.52       48.96      9.47 o 
  18   6   5       54.61       70.13     12.20 o 
  19   6   5      194.54      237.80     19.43 o 
 -20   7   5       24.21        9.54      7.28 o 
 -19   7   5       10.61       -0.32      6.07 o 
 -18   7   5      102.96      119.69     10.09 o 
 -17   7   5       21.39       31.42      6.52 o 
 -16   7   5       86.30       98.76      7.57 o 
 -15   7   5      329.80      351.07     12.17 o 
 -14   7   5      103.38       91.24      6.78 o 
 -13   7   5       19.74       29.09      4.60 o 
 -12   7   5      276.59      294.41     10.19 o 
 -11   7   5     1850.29     1734.30     26.28 o 
 -10   7   5      727.62      699.55     13.74 o 
  -9   7   5      800.41      750.83     12.24 o 
  -8   7   5     1500.09     1457.90     16.89 o 
  -7   7   5       66.37       61.62      2.59 o 
  -6   7   5       66.62       71.47      3.11 o 
  -5   7   5      888.85      908.01      7.70 o 
  -4   7   5      170.77      181.39      3.63 o 
  -3   7   5     1120.96     1088.62      8.57 o 
  -2   7   5      131.33      108.87      2.58 o 
  -1   7   5      415.10      456.75      5.53 o 
   0   7   5     1849.46     2040.74     17.87 o 
   1   7   5     1885.95     1833.82     16.98 o 
   2   7   5      135.79      129.76      3.08 o 
   3   7   5      958.76      929.11     10.87 o 
   4   7   5       30.04       47.40      2.50 o 
   5   7   5      568.98      569.34      9.04 o 
   6   7   5     1043.96      899.06     12.52 o 
   7   7   5      701.37      708.55     12.03 o 
   8   7   5       15.66       22.11      3.19 o 
   9   7   5      296.78      266.20     11.47 o 
  10   7   5      112.92       99.34      8.10 o 
  11   7   5      168.20      153.78      9.64 o 
  12   7   5      167.97      182.77     15.11 o 
  13   7   5        3.64        3.79      5.08 o 
  14   7   5       59.71       66.90      9.43 o 
  15   7   5       43.79       32.53      7.90 o 
  16   7   5      161.06      178.06     13.81 o 
  17   7   5        0.18        4.77      9.26 o 
  18   7   5     1049.29      986.35     32.48 o 
 -20   8   5      116.86      129.82     15.43 o 
 -19   8   5        0.04       -2.43      6.76 o 
 -18   8   5       66.49       40.81      7.54 o 
 -17   8   5      201.94      186.88     11.64 o 
 -16   8   5       47.99       48.08      7.67 o 
 -15   8   5        8.61       12.23      4.18 o 
 -14   8   5       71.88       63.71      6.00 o 
 -13   8   5        0.54        3.09      3.25 o 
 -12   8   5      357.07      370.09     11.43 o 
 -11   8   5       29.87       27.54      4.19 o 
 -10   8   5       75.34       84.63      5.25 o 
  -9   8   5      761.19      753.92     14.11 o 
  -8   8   5       24.28       24.50      2.24 o 
  -7   8   5      508.36      480.85      7.62 o 
  -6   8   5       13.54       22.47      1.61 o 
  -5   8   5      141.37      141.53      3.22 o 
  -4   8   5     2808.07     2917.94     20.16 o 
  -3   8   5     1013.21     1014.69      8.32 o 
  -2   8   5      515.16      513.72      5.35 o 
  -1   8   5      361.20      409.52      5.54 o 
   0   8   5        2.48        3.18      1.23 o 
   1   8   5       53.21       62.28      2.28 o 
   2   8   5      527.36      457.60      6.27 o 
   3   8   5      202.61      166.58      4.15 o 
   4   8   5     1331.08     1350.91     15.16 o 
   5   8   5        0.19        2.72      1.40 o 
   6   8   5       20.84       25.33      2.49 o 
   7   8   5       43.66       40.73      3.56 o 
   8   8   5      781.90      707.90     14.44 o 
   9   8   5      290.36      317.11     18.03 o 
  10   8   5      115.44       96.84      8.09 o 
  11   8   5      206.34      203.37     13.07 o 
  12   8   5        2.94        6.51      4.39 o 
  13   8   5        0.62        5.68      6.06 o 
  14   8   5        0.88       -0.52      7.54 o 
  15   8   5       31.85       42.86      8.60 o 
  16   8   5      156.36      171.71     14.12 o 
  17   8   5        1.13        1.99      9.65 o 
  18   8   5        1.35       17.31     10.70 o 
 -19   9   5      197.53      233.89     16.34 o 
 -18   9   5        2.78       -0.06      5.29 o 
 -17   9   5      858.97      903.11     25.59 o 
 -16   9   5       10.05        8.19      5.08 o 
 -15   9   5        4.58        5.05      3.81 o 
 -14   9   5        3.80        3.13      3.43 o 
 -13   9   5      171.64      161.09      8.32 o 
 -12   9   5      458.14      437.97     12.64 o 
 -11   9   5     2313.55     2222.06     31.65 o 
 -10   9   5      646.20      574.67     12.75 o 
  -9   9   5     2746.36     2494.11     30.91 o 
  -8   9   5     3920.34     3771.25     34.76 o 
  -7   9   5      135.08      119.04      3.81 o 
  -6   9   5        4.72        4.51      1.62 o 
  -5   9   5      557.82      554.13      7.06 o 
  -4   9   5      459.54      475.66      5.37 o 
  -3   9   5      889.79      940.56      8.83 o 
  -2   9   5      820.31      804.74      8.43 o 
  -1   9   5      112.03      143.46      3.19 o 
   0   9   5     1471.07     1471.05     14.18 o 
   1   9   5     1044.07     1053.11     11.19 o 
   2   9   5      798.25      795.24      9.70 o 
   3   9   5      262.63      277.23      5.38 o 
   4   9   5       11.87       22.07      2.19 o 
   5   9   5        4.27        4.33      1.45 o 
   6   9   5     2428.89     2247.23     26.56 o 
   7   9   5      808.49      718.41     13.57 o 
   8   9   5      687.40      621.53     16.11 o 
   9   9   5       84.93       83.70      8.77 o 
  10   9   5        6.36        4.05      3.95 o 
  11   9   5       50.25       52.99      6.05 o 
  12   9   5      320.67      329.91     12.47 o 
  13   9   5       95.17      104.78      7.89 o 
  14   9   5      435.67      423.04     16.96 o 
  15   9   5      227.82      187.29     13.98 o 
  16   9   5      197.35      209.17     15.32 o 
  17   9   5      139.21      135.62     15.94 o 
  18   9   5      418.15      397.01     20.34 o 
 -19  10   5        1.67        2.31      5.25 o 
 -18  10   5       49.54       62.01      8.55 o 
 -17  10   5        5.59        8.27      5.26 o 
 -16  10   5       56.95       59.23      7.59 o 
 -15  10   5      179.37      191.04     10.67 o 
 -14  10   5        1.87        5.62      3.77 o 
 -13  10   5       97.96      106.78      7.31 o 
 -12  10   5      124.33      108.49      7.00 o 
 -11  10   5       87.90       85.47      5.77 o 
 -10  10   5      171.88      172.53      7.16 o 
  -9  10   5      165.82      152.25      6.98 o 
  -8  10   5      405.66      402.32      9.25 o 
  -7  10   5      329.81      347.65      6.55 o 
  -6  10   5      370.07      356.43      6.56 o 
  -5  10   5       15.57       21.58      2.14 o 
  -4  10   5     4318.61     4164.62     29.65 o 
  -3  10   5     1768.49     1632.30     14.65 o 
  -2  10   5       15.93       17.07      1.66 o 
  -1  10   5       46.22       80.54      2.65 o 
   0  10   5      601.48      549.70      8.38 o 
   1  10   5      181.81      150.99      3.73 o 
   2  10   5      274.54      278.36      5.25 o 
   3  10   5     1087.32     1052.06     11.75 o 
   4  10   5     1216.55     1239.81     13.95 o 
   5  10   5        2.45        4.07      2.73 o 
   6  10   5      261.76      250.47      7.20 o 
   7  10   5      893.59      850.19     16.79 o 
   8  10   5      693.89      657.29     15.20 o 
   9  10   5      255.58      245.60      9.38 o 
  10  10   5      797.27      780.87     18.79 o 
  11  10   5      681.22      635.83     17.26 o 
  12  10   5      242.13      240.33     10.83 o 
  13  10   5      430.91      436.43     14.71 o 
  14  10   5      524.99      541.02     24.71 o 
  15  10   5       16.93       12.04      6.85 o 
  16  10   5      190.31      216.67     15.21 o 
  17  10   5       39.60       42.50      8.69 o 
  18  10   5      117.10      124.77     14.00 o 
 -19  11   5       94.68       72.53      9.38 o 
 -18  11   5        0.94       -2.41      4.92 o 
 -17  11   5      266.95      283.00     13.99 o 
 -16  11   5        3.74        6.22      4.74 o 
 -15  11   5        4.95        6.96      4.77 o 
 -14  11   5      102.96      114.78     16.21 o 
 -13  11   5      235.12      263.99     10.53 o 
 -12  11   5      292.43      269.67     10.31 o 
 -11  11   5      624.92      628.82     14.13 o 
 -10  11   5       11.83        7.92      3.18 o 
  -9  11   5      244.60      272.99     10.81 o 
  -8  11   5      103.82      116.65      5.36 o 
  -7  11   5       10.67        3.25      2.08 o 
  -6  11   5      495.78      458.88      7.71 o 
  -5  11   5     2160.48     2078.01     19.15 o 
  -4  11   5      179.95      206.21      4.73 o 
  -3  11   5       19.82       38.26      3.83 o 
  -2  11   5      271.20      289.44      5.53 o 
  -1  11   5      273.00      283.12      5.47 o 
   0  11   5      658.38      647.58      8.17 o 
   1  11   5        0.02        2.02      1.85 o 
   2  11   5     1280.57     1224.59     13.06 o 
   3  11   5      129.25      129.24      4.17 o 
   4  11   5      858.46      821.97     11.74 o 
   5  11   5     1379.27     1275.28     17.06 o 
   6  11   5     1477.00     1280.80     18.69 o 
   7  11   5        6.26       17.72      4.44 o 
   8  11   5       15.32       10.44      3.64 o 
   9  11   5       31.82       29.09      4.43 o 
  10  11   5       50.54       45.12      5.94 o 
  11  11   5      214.63      227.77     10.57 o 
  12  11   5        2.42        9.11      4.18 o 
  13  11   5       84.00      121.67      8.68 o 
  14  11   5      223.89      269.09     14.30 o 
  15  11   5      408.09      399.35     17.47 o 
  16  11   5      105.68       94.44     11.49 o 
  17  11   5       19.47       28.55     13.00 o 
  18  11   5       10.10       19.46     11.86 o 
 -19  12   5       67.10       57.45      9.04 o 
 -18  12   5       11.07        2.89      5.25 o 
 -17  12   5        5.20        7.42      5.27 o 
 -16  12   5      121.30      110.45      9.52 o 
 -15  12   5      376.53      427.77     16.11 o 
 -14  12   5      205.01      194.62     10.84 o 
 -13  12   5      119.01      118.41      7.72 o 
 -12  12   5      439.15      443.60     13.17 o 
 -11  12   5       96.70       90.84      6.11 o 
 -10  12   5      128.49      123.12      6.93 o 
  -9  12   5       14.74       13.02      2.95 o 
  -8  12   5      113.52      123.54      5.99 o 
  -7  12   5        8.14        3.58      2.42 o 
  -6  12   5        5.72        2.00      1.87 o 
  -5  12   5       45.69       57.36      2.89 o 
  -4  12   5     1183.10     1145.61     14.71 o 
  -3  12   5      622.26      634.97     10.23 o 
  -2  12   5       55.67       58.27      3.75 o 
  -1  12   5       18.20       17.11      2.22 o 
   0  12   5      142.45      159.43      5.34 o 
   1  12   5     1048.30      996.17     12.59 o 
   2  12   5      340.67      368.76      7.37 o 
   3  12   5        3.21        4.64      1.91 o 
   4  12   5      766.58      716.74     11.10 o 
   5  12   5     1570.44     1485.34     20.65 o 
   6  12   5      197.80      179.01      7.44 o 
   7  12   5      359.35      410.35     12.05 o 
   8  12   5      171.28      178.33      8.36 o 
   9  12   5        5.12        0.73      2.83 o 
  10  12   5        6.48        7.66      3.30 o 
  11  12   5      359.05      338.32     12.92 o 
  12  12   5       62.79       81.69      8.17 o 
  13  12   5      161.14      157.32      9.81 o 
  14  12   5      218.98      219.93     13.48 o 
  15  12   5      102.98      148.99     25.08 o 
  16  12   5        0.08        6.96     14.11 o 
  17  12   5       46.43       58.55     10.17 o 
 -18  13   5       23.66       26.44      6.85 o 
 -17  13   5       20.37       30.82      6.84 o 
 -16  13   5       37.71       48.13      7.43 o 
 -15  13   5      336.98      321.09     14.30 o 
 -14  13   5      151.52      166.47     10.66 o 
 -13  13   5      310.23      328.19     13.39 o 
 -12  13   5      239.29      230.43      9.73 o 
 -11  13   5      192.40      205.06      9.05 o 
 -10  13   5      306.41      291.22      9.60 o 
  -9  13   5      176.78      180.72      6.79 o 
  -8  13   5      149.23      155.93      6.16 o 
  -7  13   5       39.78       43.24      4.46 o 
  -6  13   5      313.09      337.23      7.90 o 
  -5  13   5      989.15      942.39     14.57 o 
  -4  13   5     1460.76     1312.78     16.49 o 
  -3  13   5      529.57      456.45      8.79 o 
  -2  13   5     1307.18     1198.27     15.50 o 
  -1  13   5     1192.21     1194.81     16.66 o 
   0  13   5      209.28      216.50      6.45 o 
   1  13   5       50.54       48.03      3.13 o 
   2  13   5      107.86       89.52      4.29 o 
   3  13   5      248.76      244.04      6.29 o 
   4  13   5     3172.23     2883.55     32.43 o 
   5  13   5      420.95      326.59      9.78 o 
   6  13   5       19.49        3.86      2.90 o 
   7  13   5       88.60       78.34      6.22 o 
   8  13   5       47.34       58.77      6.37 o 
   9  13   5      105.29      110.81      7.26 o 
  10  13   5       83.46      114.04      8.18 o 
  11  13   5      563.08      555.87     16.89 o 
  12  13   5      652.62      643.98     18.46 o 
  13  13   5       88.60      115.86     13.75 o 
  14  13   5      681.50      676.23     23.04 o 
  15  13   5       93.88      119.87     16.06 o 
  16  13   5       86.54       61.72     12.93 o 
  17  13   5      323.66      337.30     19.04 o 
 -18  14   5      290.14      286.19     14.69 o 
 -17  14   5      100.76      141.77     10.95 o 
 -16  14   5       32.58       52.37      8.02 o 
 -15  14   5        0.06       -1.68      4.38 o 
 -14  14   5        1.37       -3.53      4.12 o 
 -13  14   5       49.15       51.79      6.90 o 
 -12  14   5      103.84      120.66      8.83 o 
 -11  14   5       42.44       39.87      4.82 o 
 -10  14   5      499.52      469.85     12.33 o 
  -9  14   5      187.22      172.67      6.90 o 
  -8  14   5      494.44      460.71     16.02 o 
  -7  14   5      130.73      120.17      5.90 o 
  -6  14   5      169.63      151.45      6.39 o 
  -5  14   5       97.04       97.41      5.08 o 
  -4  14   5      684.16      645.14     13.03 o 
  -3  14   5     3414.65     3281.91     37.45 o 
  -2  14   5     1994.93     1779.20     24.15 o 
  -1  14   5      324.40      264.35      7.40 o 
   0  14   5       12.43        9.83      2.19 o 
   1  14   5      423.51      341.56      9.24 o 
   2  14   5       45.19       46.36      4.38 o 
   3  14   5      770.95      701.46     14.24 o 
   4  14   5       19.20       27.23      3.64 o 
   5  14   5     1098.48     1058.89     16.96 o 
   6  14   5      214.31      187.78      7.82 o 
   7  14   5      305.76      332.98     11.26 o 
   8  14   5      131.72      136.79      7.74 o 
   9  14   5      940.64      922.41     19.90 o 
  10  14   5        4.17        5.62      5.40 o 
  11  14   5      148.00      153.79      9.49 o 
  12  14   5      155.32      163.99     11.17 o 
  13  14   5        3.03       20.42      6.52 o 
  14  14   5       46.46       64.52      9.21 o 
  15  14   5        0.65       23.17      8.46 o 
  16  14   5       39.33       55.15     14.46 o 
  17  14   5       60.39       40.95     12.56 o 
 -17  15   5      112.63      138.84     10.94 o 
 -16  15   5       23.09       32.05      6.99 o 
 -15  15   5        9.29        6.99      5.08 o 
 -14  15   5        2.92        4.33      4.40 o 
 -13  15   5       58.97       65.99      7.34 o 
 -12  15   5       30.34       26.92      5.70 o 
 -11  15   5      485.15      503.32     13.32 o 
 -10  15   5        3.47        2.54      2.83 o 
  -9  15   5       13.28        8.40      2.86 o 
  -8  15   5       27.19       32.48      7.50 o 
  -7  15   5      207.39      191.79      7.33 o 
  -6  15   5      391.83      360.17      9.67 o 
  -5  15   5       55.53       34.70      3.78 o 
  -4  15   5       92.73      116.56      6.61 o 
  -3  15   5       76.47       83.90      5.51 o 
  -2  15   5      251.57      193.89      8.21 o 
  -1  15   5       31.52       11.11      3.56 o 
   0  15   5        0.02       -2.86      2.86 o 
   1  15   5       43.11       35.04      4.52 o 
   2  15   5       12.69       14.77      3.17 o 
   3  15   5        5.97       10.88      3.25 o 
   4  15   5      675.74      584.01     13.21 o 
   5  15   5      920.93      757.69     14.17 o 
   6  15   5      319.82      272.58      9.47 o 
   7  15   5       38.65       36.99      5.23 o 
   8  15   5       81.63       93.19      6.79 o 
   9  15   5      635.15      594.84     15.90 o 
  10  15   5       14.69       14.36      5.16 o 
  11  15   5      137.63      160.22      9.92 o 
  12  15   5       82.27       87.24      8.32 o 
  13  15   5        9.98       22.03      6.49 o 
  14  15   5       46.11       61.67     13.08 o 
  15  15   5       12.09       11.13     14.80 o 
  16  15   5       37.29       19.25     14.63 o 
 -17  16   5        4.93       12.43      5.74 o 
 -16  16   5       10.94        4.76      5.29 o 
 -15  16   5       22.46       25.25      6.17 o 
 -14  16   5       31.89       44.70      6.95 o 
 -13  16   5        5.47        6.28      7.99 o 
 -12  16   5        2.60        6.48      5.74 o 
 -11  16   5      134.32      130.31      8.28 o 
 -10  16   5      227.67      200.07      9.75 o 
  -9  16   5       75.70       73.62      5.93 o 
  -8  16   5        3.36       -0.02      2.82 o 
  -7  16   5      372.84      344.83     11.59 o 
  -6  16   5      136.31      146.34      6.81 o 
  -5  16   5        0.85        5.06      2.49 o 
  -4  16   5     1095.24      977.49     17.21 o 
  -3  16   5       58.25       64.57      5.18 o 
  -2  16   5        6.84        3.46      3.35 o 
  -1  16   5      125.28      117.83      7.03 o 
   0  16   5       16.14       21.58      4.03 o 
   1  16   5       80.63      108.13      7.77 o 
   2  16   5      163.19      181.05      7.95 o 
   3  16   5       11.09       16.68      3.62 o 
   4  16   5      535.71      512.12     16.56 o 
   5  16   5       41.77       41.78      5.55 o 
   6  16   5        0.20        4.21      3.62 o 
   7  16   5      175.99      176.62      9.19 o 
   8  16   5       52.29       44.09      6.33 o 
   9  16   5      439.68      429.32     13.67 o 
  10  16   5      183.57      193.57     10.63 o 
  11  16   5      192.40      187.10     11.04 o 
  12  16   5       11.89       35.84      7.59 o 
  13  16   5       22.59       36.75      8.73 o 
  14  16   5        0.39        0.38     23.70 o 
  15  16   5      605.60      640.46     48.06 o 
  16  16   5       35.04       32.46     11.85 o 
 -17  17   5       68.23       88.02     13.55 o 
 -16  17   5        0.62        4.09      5.01 o 
 -15  17   5       12.07       11.88      6.55 o 
 -14  17   5       22.28       12.12      6.01 o 
 -13  17   5      196.20      237.40     12.78 o 
 -12  17   5      190.96      203.60     18.83 o 
 -11  17   5     1317.00     1259.32     29.35 o 
 -10  17   5       49.15       57.58      7.57 o 
  -9  17   5       65.87       75.40      6.76 o 
  -8  17   5       87.01       72.93      6.05 o 
  -7  17   5       64.53       63.68      5.35 o 
  -6  17   5      184.56      166.79      7.24 o 
  -5  17   5        3.58        5.81      3.01 o 
  -4  17   5        9.96       17.48      4.06 o 
  -3  17   5        9.14        2.06      2.92 o 
  -2  17   5     1383.65     1096.71     23.28 o 
  -1  17   5       28.16       48.88      7.73 o 
   0  17   5      489.24      453.71     12.87 o 
   1  17   5       20.91       20.41      4.05 o 
   2  17   5      130.46      134.00      6.74 o 
   3  17   5      111.40      140.04     10.27 o 
   4  17   5      927.42      945.86     18.01 o 
   5  17   5       13.69       28.74      6.08 o 
   6  17   5      216.50      222.64     10.89 o 
   7  17   5       37.09       44.73      6.48 o 
   8  17   5       16.89       16.95      5.16 o 
   9  17   5       10.54        7.99      3.78 o 
  10  17   5      136.44      133.27      9.70 o 
  11  17   5       70.34       69.63      8.15 o 
  12  17   5      199.35      215.45     18.41 o 
  13  17   5       49.17       55.49     13.30 o 
  14  17   5       70.78       65.76     30.28 o 
  15  17   5        7.49        3.60     15.56 o 
 -16  18   5       93.96       83.31     12.79 o 
 -15  18   5       13.01       27.99     23.06 o 
 -14  18   5       56.66       61.50     14.14 o 
 -13  18   5      128.87      130.30     18.88 o 
 -12  18   5        4.09       -0.50      5.59 o 
 -11  18   5      428.47      432.48     17.01 o 
 -10  18   5      222.42      219.81     12.22 o 
  -9  18   5      186.61      184.60      9.77 o 
  -8  18   5      110.33       90.36      6.73 o 
  -7  18   5      318.64      338.28     10.22 o 
  -6  18   5      342.80      304.82      9.68 o 
  -5  18   5      131.04      102.52      7.47 o 
  -4  18   5      489.92      447.04     11.75 o 
  -3  18   5      144.90      137.49      7.77 o 
  -2  18   5        3.88       -2.24      3.23 o 
  -1  18   5     2000.44     1830.41     29.16 o 
   0  18   5      429.52      402.27     12.35 o 
   1  18   5      121.07      117.04      8.35 o 
   2  18   5       93.04       64.42      5.51 o 
   3  18   5        0.73        9.28      4.74 o 
   4  18   5       12.41       15.98      4.18 o 
   5  18   5      334.03      319.64     10.91 o 
   6  18   5        2.59        6.96      4.56 o 
   7  18   5      827.42      772.13     21.17 o 
   8  18   5       39.11       28.76      7.05 o 
   9  18   5      115.26      124.84      9.77 o 
  10  18   5       21.21       25.42      6.02 o 
  11  18   5       51.92       56.02      8.77 o 
  12  18   5      298.97      347.50     32.80 o 
  13  18   5      258.01      288.28     23.20 o 
  14  18   5       11.43       14.64     14.49 o 
  15  18   5      386.80      424.86     39.38 o 
 -15  19   5        6.98        6.11     17.38 o 
 -14  19   5       99.43       86.08     11.23 o 
 -13  19   5       23.54       25.15      8.07 o 
 -12  19   5       26.03       26.16     15.67 o 
 -11  19   5      474.49      493.92     18.25 o 
 -10  19   5        0.88       -3.77      4.16 o 
  -9  19   5       55.89       55.58      6.77 o 
  -8  19   5      126.28      119.75      8.56 o 
  -7  19   5      215.21      189.87      8.90 o 
  -6  19   5       21.41       21.71      4.62 o 
  -5  19   5       36.86       28.21      5.01 o 
  -4  19   5        0.05        1.08      3.33 o 
  -3  19   5        9.62        8.10      3.86 o 
  -2  19   5       98.79       91.72      7.79 o 
  -1  19   5      789.80      685.42     16.63 o 
   0  19   5       10.77       13.20      3.81 o 
   1  19   5      475.47      470.70     19.02 o 
   2  19   5       39.45       30.04      4.51 o 
   3  19   5      120.00      124.59      7.63 o 
   4  19   5       12.00       -0.19      4.93 o 
   5  19   5      105.05      110.87      7.46 o 
   6  19   5      112.43      110.95     13.22 o 
   7  19   5       25.84       92.86      8.96 o 
   8  19   5      388.08      412.41     17.39 o 
   9  19   5        0.05       15.82      6.86 o 
  10  19   5        5.79       15.37      6.89 o 
  11  19   5        4.57       -1.32      7.92 o 
  12  19   5       24.74       36.44     18.97 o 
  13  19   5       21.26       16.75     11.90 o 
  14  19   5      101.98      114.21     17.84 o 
 -15  20   5       61.15       72.88     13.43 o 
 -14  20   5       92.61      101.80     11.58 o 
 -13  20   5       15.04       21.82      8.04 o 
 -12  20   5      277.58      333.02     15.72 o 
 -11  20   5       33.15       41.84      7.74 o 
 -10  20   5        1.20        7.19      5.16 o 
  -9  20   5      295.90      289.51     12.49 o 
  -8  20   5      320.88      308.67     12.72 o 
  -7  20   5       16.55        5.64      4.68 o 
  -6  20   5        8.59        0.05      3.88 o 
  -5  20   5      483.14      477.19     14.61 o 
  -4  20   5      153.37      162.64      8.72 o 
  -3  20   5       35.73       32.28      5.94 o 
  -2  20   5        2.72        8.52      4.39 o 
  -1  20   5      484.95      417.34     13.16 o 
   0  20   5        2.77       35.71      7.35 o 
   1  20   5      309.16      313.47     10.56 o 
   2  20   5      149.39      143.86      7.65 o 
   3  20   5        0.35        3.10      3.15 o 
   4  20   5       27.45       24.16      4.86 o 
   5  20   5       10.99       23.68      6.12 o 
   6  20   5       31.58       34.34      6.35 o 
   7  20   5      566.17      599.07     19.34 o 
   8  20   5      499.85      499.28     20.73 o 
   9  20   5        4.82        4.44      6.50 o 
  10  20   5       15.46        9.61      8.25 o 
  11  20   5      286.17      303.69     37.21 o 
  12  20   5      326.32      368.67     26.22 o 
  13  20   5      151.10      146.67     27.14 o 
  14  20   5        6.03       25.98     18.82 o 
 -14  21   5       10.66       30.45     25.21 o 
 -13  21   5        0.09        3.94      7.73 o 
 -12  21   5       43.15       53.65      9.20 o 
 -11  21   5       49.07       49.47      9.07 o 
 -10  21   5      353.34      372.28     16.29 o 
  -9  21   5        5.76       -0.03      4.61 o 
  -8  21   5      121.61      102.52      9.36 o 
  -7  21   5       37.53       22.06      5.72 o 
  -6  21   5      358.13      402.97     12.83 o 
  -5  21   5      243.15      252.03     11.54 o 
  -4  21   5       42.80       45.26      7.25 o 
  -3  21   5       62.53       69.80      6.84 o 
  -2  21   5      617.50      571.12     15.82 o 
  -1  21   5       26.88       25.57      4.94 o 
   0  21   5      185.48      225.44     10.84 o 
   1  21   5        2.70        7.34      6.52 o 
   2  21   5       10.35       13.31      4.63 o 
   3  21   5      102.85       98.06      7.44 o 
   4  21   5      954.60      986.94     22.38 o 
   5  21   5        2.41        6.39      5.05 o 
   6  21   5       22.58       39.31      6.64 o 
   7  21   5      273.29      249.79     15.27 o 
   8  21   5      121.73      143.97     16.52 o 
   9  21   5        7.90       -2.56     10.11 o 
  10  21   5      296.98      299.15     22.11 o 
  11  21   5       98.65      107.43     15.25 o 
  12  21   5       50.16       25.30     17.08 o 
  13  21   5        2.83       31.83     18.63 o 
 -13  22   5        9.62        5.58      7.03 o 
 -12  22   5        1.60        4.88      7.32 o 
 -11  22   5        0.02        3.45      5.81 o 
 -10  22   5        3.61        6.11      5.75 o 
  -9  22   5       43.43       35.64      7.36 o 
  -8  22   5      309.58      351.78     13.84 o 
  -7  22   5       21.60       11.53      4.69 o 
  -6  22   5        1.34       -4.19      4.19 o 
  -5  22   5        7.15       -5.12      5.12 o 
  -4  22   5        8.56       -6.50      8.31 o 
  -3  22   5       21.97       21.82      7.55 o 
  -2  22   5      129.60      136.86      9.12 o 
  -1  22   5       20.35       28.06      5.83 o 
   0  22   5        3.53        8.28      4.69 o 
   1  22   5       30.73       27.24      5.42 o 
   2  22   5      117.95      125.82      8.37 o 
   3  22   5      381.22      400.13     22.95 o 
   4  22   5      115.97      162.58     11.86 o 
   5  22   5      465.32      512.58     37.69 o 
   6  22   5        6.15       28.83      9.59 o 
   7  22   5      835.88      853.39     34.62 o 
   8  22   5        0.02       14.94     10.21 o 
   9  22   5        6.11        6.53     17.18 o 
  10  22   5       56.67       78.07     13.52 o 
  11  22   5      246.33      274.24     21.74 o 
  12  22   5       38.51       79.88     23.62 o 
 -13  23   5      118.29      123.87     16.79 o 
 -12  23   5        2.38       -4.26      9.42 o 
 -11  23   5      260.37      282.83     20.70 o 
 -10  23   5        9.48        5.16     10.41 o 
  -9  23   5       12.16        1.58      5.19 o 
  -8  23   5      112.65      117.97     13.47 o 
  -7  23   5      106.37      123.14     10.60 o 
  -6  23   5       36.92       25.73      9.23 o 
  -5  23   5      181.60      185.55     12.97 o 
  -4  23   5       45.85       51.08      9.99 o 
  -3  23   5       92.77       93.31     10.31 o 
  -2  23   5        9.99        4.09     10.40 o 
  -1  23   5       54.23       63.15      8.80 o 
   0  23   5       48.55       42.89      6.17 o 
   1  23   5        0.84       -1.13      3.82 o 
   2  23   5      147.68      210.23     14.65 o 
   3  23   5        0.30        4.46      7.63 o 
   4  23   5       12.88       16.04      9.52 o 
   5  23   5       30.43       52.53     10.18 o 
   6  23   5       25.86       52.65     12.94 o 
   7  23   5       29.67       29.55     11.09 o 
   8  23   5       11.70       12.29      7.57 o 
   9  23   5       36.92       20.15     11.92 o 
  10  23   5      118.39      122.91     15.76 o 
  11  23   5       88.20      110.90     16.10 o 
 -12  24   5        0.41       -5.33      9.57 o 
 -11  24   5       12.85       15.68     12.08 o 
 -10  24   5       25.83       15.27     13.53 o 
  -9  24   5        6.99       15.72      9.91 o 
  -8  24   5      156.88      198.30     14.65 o 
  -7  24   5       43.70       34.60     11.17 o 
  -6  24   5      191.03      234.59     23.88 o 
  -5  24   5        0.03       -4.29      8.76 o 
  -4  24   5      200.43      161.09     14.80 o 
  -3  24   5       51.01       53.91     10.45 o 
  -2  24   5      405.05      420.15     20.99 o 
  -1  24   5       51.53       51.23     12.16 o 
   0  24   5       25.00       26.05      6.51 o 
   1  24   5        0.93       -4.63      9.23 o 
   2  24   5      818.70      793.64     26.29 o 
   3  24   5       46.97       29.17     14.85 o 
   4  24   5      371.01      406.39     28.10 o 
   5  24   5      113.54      122.07     16.75 o 
   6  24   5       69.17      128.74     30.99 o 
   7  24   5        0.05       10.49      9.48 o 
   8  24   5        6.67       18.73     10.26 o 
   9  24   5       90.36      110.74     16.67 o 
  10  24   5        7.18       22.50     20.50 o 
 -11  25   5      258.34      253.55     37.23 o 
 -10  25   5      162.44      150.73     16.87 o 
  -9  25   5      140.45      160.10     14.18 o 
  -8  25   5      765.67      765.35     29.43 o 
  -7  25   5        8.22        8.16      8.83 o 
  -6  25   5        0.05        3.59      6.71 o 
  -5  25   5      309.69      289.53     31.12 o 
  -4  25   5       60.87       33.27     12.99 o 
  -3  25   5        0.47       11.51      9.23 o 
  -2  25   5      218.08      198.65     13.89 o 
  -1  25   5       22.54       21.60     13.51 o 
   0  25   5      308.42      316.66     19.70 o 
   1  25   5      129.10      130.81     22.67 o 
   2  25   5      191.74      184.34     18.92 o 
   3  25   5        4.52       -9.27     14.45 o 
   4  25   5        7.20       16.64     10.24 o 
   5  25   5        7.00       17.50     14.43 o 
   6  25   5       47.85       55.67     27.53 o 
   7  25   5       35.95       46.82     13.56 o 
   8  25   5      271.58      282.66     22.91 o 
   9  25   5        5.00        8.37     12.79 o 
  -9  26   5        6.50       13.30      9.09 o 
  -8  26   5        3.10       23.13     12.16 o 
  -7  26   5       51.21       52.50     12.26 o 
  -6  26   5       15.34       18.64      8.58 o 
  -5  26   5       86.23      121.17     10.94 o 
  -4  26   5       91.19       49.38     29.75 o 
  -3  26   5      167.10      165.36     18.13 o 
  -2  26   5       15.67       16.12     11.52 o 
  -1  26   5       44.93       46.97     12.76 o 
   0  26   5       33.59       37.89     12.63 o 
   1  26   5       26.99       40.86     14.14 o 
   2  26   5       34.68       22.91     13.52 o 
   3  26   5        6.48       38.50     19.98 o 
   4  26   5       29.78       29.38     19.16 o 
   5  26   5        0.19        8.99     10.96 o 
   6  26   5       75.85      122.67     17.40 o 
   7  26   5       19.77       27.53     20.03 o 
   8  26   5       28.35       23.24     10.28 o 
  -8  27   5       35.64       42.82     12.07 o 
  -7  27   5       95.64      124.09     24.10 o 
  -6  27   5        5.39       14.54      7.28 o 
  -5  27   5        0.00        6.51      6.41 o 
  -4  27   5       41.55       40.27     18.20 o 
  -3  27   5      249.28      252.98     22.16 o 
  -2  27   5       12.55       20.51     12.22 o 
  -1  27   5        7.14        4.90      9.06 o 
   0  27   5        1.64       12.67     20.65 o 
   1  27   5      262.11      289.20     37.70 o 
   2  27   5       56.70       53.35     16.79 o 
   3  27   5       26.51       12.67     33.75 o 
   4  27   5        7.85       71.94     44.55 o 
   5  27   5      151.62      202.02     20.73 o 
   6  27   5       84.97      147.84     28.63 o 
  -6  28   5       64.08      102.98     12.73 o 
  -5  28   5        2.00       -0.49      8.31 o 
  -4  28   5       10.39       -4.11     11.00 o 
  -3  28   5      244.33      216.19     30.66 o 
  -2  28   5      173.93      189.24     20.10 o 
  -1  28   5      152.48      174.98     19.20 o 
   0  28   5      158.40      163.44     26.37 o 
   1  28   5      546.53      580.43     32.03 o 
   2  28   5      118.62      161.24     19.29 o 
   3  28   5        2.25        2.97     17.69 o 
   4  28   5       14.27       61.09     49.92 o 
  -2  29   5       79.69       42.47     47.47 o 
  -1  29   5        5.12       -4.45     13.71 o 
   0  29   5      236.69      231.73     21.95 o 
 -20   0   6        2.69        0.77      9.71 o 
 -19   0   6        7.59       21.73     12.34 o 
 -18   0   6       28.00       36.34     13.15 o 
 -17   0   6        0.04       -2.35      8.01 o 
 -16   0   6      943.86      904.77     34.41 o 
 -15   0   6      876.89      829.65     31.78 o 
 -14   0   6       75.45       94.38     12.07 o 
 -13   0   6      252.63      259.97     12.92 o 
 -12   0   6       36.55       26.36      4.60 o 
 -11   0   6        0.12       -1.19      2.73 o 
 -10   0   6      830.25      892.04     31.39 o 
  -9   0   6      722.67      768.32     14.55 o 
  -8   0   6        1.21        1.71      1.17 o 
  -7   0   6      115.95       98.97      5.96 o 
  -6   0   6       55.06       57.89      3.93 o 
  -5   0   6      319.22      357.05      8.84 o 
  -4   0   6      119.58      147.05      5.51 o 
  -3   0   6      120.61      122.22      5.14 o 
  -2   0   6     7186.70     7520.80     73.80 o 
  -1   0   6     2538.08     2629.32     27.88 o 
   0   0   6     3524.77     3396.89     38.14 o 
   1   0   6     1274.06     1352.47     21.22 o 
   2   0   6     8481.69     8705.48     99.68 o 
   3   0   6      141.46      188.16      5.35 o 
   4   0   6      367.55      405.87      9.52 o 
   5   0   6     1684.15     1611.98     28.93 o 
   6   0   6     1728.83     1609.18     31.07 o 
   7   0   6      547.80      458.34     14.53 o 
   8   0   6     1317.40     1082.11     32.53 o 
   9   0   6       12.87       28.44      6.92 o 
  10   0   6     4954.64     4313.89     88.98 o 
  11   0   6        0.11        3.62      5.24 o 
  12   0   6      147.16      154.11      9.36 o 
  13   0   6     1307.09     1325.01     40.12 o 
  14   0   6       96.60       89.45      9.21 o 
  15   0   6      551.34      537.00     24.72 o 
  16   0   6      313.12      319.24     19.75 o 
  17   0   6       65.04       80.47     12.13 o 
  18   0   6        1.26       18.44     11.35 o 
 -20   1   6       42.12       34.15     11.98 o 
 -19   1   6       11.59       11.65      8.00 o 
 -18   1   6       20.94       13.13      7.48 o 
 -17   1   6        8.02        5.25      5.98 o 
 -16   1   6      138.71      144.42     12.05 o 
 -15   1   6       66.98       67.46      8.99 o 
 -14   1   6       84.34       89.46      7.83 o 
 -13   1   6      606.66      596.63     16.87 o 
 -12   1   6        7.78        6.42      2.58 o 
 -11   1   6      713.80      679.44     13.46 o 
 -10   1   6       54.94       45.18      2.60 o 
  -9   1   6      797.31      868.45     10.32 o 
  -8   1   6      937.77     1009.18      9.27 o 
  -7   1   6      361.64      466.70      7.02 o 
  -6   1   6      113.47      127.71      3.44 o 
  -5   1   6     3559.01     3612.55     27.09 o 
  -4   1   6       41.60       42.13      2.12 o 
  -3   1   6       48.70       65.73      2.67 o 
  -2   1   6      319.08      314.77      5.23 o 
  -1   1   6      255.11      327.32      4.90 o 
   0   1   6       19.68       18.97      1.59 o 
   1   1   6      589.25      718.80      9.83 o 
   2   1   6      494.01      511.70      7.97 o 
   3   1   6        4.86       26.22      1.93 o 
   4   1   6        1.06       -0.62      0.89 o 
   5   1   6        5.94        8.97      1.70 o 
   6   1   6      260.05      252.39      7.07 o 
   7   1   6        0.58       -0.06      1.98 o 
   8   1   6      571.60      536.55     15.36 o 
   9   1   6      533.42      437.17     14.11 o 
  10   1   6      417.90      341.79     16.73 o 
  11   1   6        5.18        7.43      4.08 o 
  12   1   6      158.14      154.23      7.00 o 
  13   1   6       50.15       49.54      5.17 o 
  14   1   6        4.71        5.53      3.74 o 
  15   1   6      462.18      448.15     15.89 o 
  16   1   6       30.20       26.42      6.05 o 
  17   1   6        6.51       10.20      6.38 o 
  18   1   6       31.01       37.77      8.30 o 
 -20   2   6        6.53        8.76     10.02 o 
 -19   2   6        6.43       12.19      9.06 o 
 -18   2   6       60.89       58.18     18.26 o 
 -17   2   6      193.74      202.95     14.04 o 
 -16   2   6       17.91       17.73      6.42 o 
 -15   2   6       93.15      105.75      8.58 o 
 -14   2   6      368.25      376.95     12.57 o 
 -13   2   6       15.18       14.39      3.48 o 
 -12   2   6      287.50      302.33      9.24 o 
 -11   2   6      367.10      338.20      9.45 o 
 -10   2   6       16.24       12.55      2.35 o 
  -9   2   6       59.26       73.78      2.96 o 
  -8   2   6      412.01      374.03      5.69 o 
  -7   2   6        0.09        3.00      1.32 o 
  -6   2   6      790.76      849.42      9.97 o 
  -5   2   6       10.27       18.95      1.74 o 
  -4   2   6      495.24      500.50      6.86 o 
  -3   2   6        2.83        1.96      0.87 o 
  -2   2   6      432.27      476.47      6.12 o 
  -1   2   6        1.99       -0.94      0.94 o 
   0   2   6      244.93      277.23      4.75 o 
   1   2   6     1588.05     1754.02     17.03 o 
   2   2   6     1721.90     1927.20     23.04 o 
   3   2   6     1043.60     1122.95     10.96 o 
   4   2   6     1052.26     1119.72     13.28 o 
   5   2   6       27.84       34.32      2.35 o 
   6   2   6       90.13       67.48      3.76 o 
   7   2   6       22.43       16.40      2.64 o 
   8   2   6      523.43      493.62     14.77 o 
   9   2   6       35.39       38.48      5.55 o 
  10   2   6      108.67       86.03      6.25 o 
  11   2   6      189.18      203.94      8.51 o 
  12   2   6       47.80       37.80      4.70 o 
  13   2   6       15.60       25.07      4.12 o 
  14   2   6       75.55       74.65      6.86 o 
  15   2   6        9.00       19.15      6.75 o 
  16   2   6       23.68       26.40     10.96 o 
  17   2   6        0.82        9.42      9.25 o 
  18   2   6       40.05       40.62      8.79 o 
 -20   3   6        1.05       10.69      8.45 o 
 -19   3   6       35.21       40.87      9.41 o 
 -18   3   6        9.81       12.25      6.72 o 
 -17   3   6        2.92       -2.16      5.32 o 
 -16   3   6        1.96        3.31      4.42 o 
 -15   3   6        2.25       -0.45      3.85 o 
 -14   3   6      217.63      220.69      9.32 o 
 -13   3   6        0.06       -2.40      2.40 o 
 -12   3   6        0.58        2.66      2.71 o 
 -11   3   6        6.68       10.70      3.22 o 
 -10   3   6      449.93      407.86     10.09 o 
  -9   3   6        7.32        9.31      1.58 o 
  -8   3   6      757.41      837.34      9.40 o 
  -7   3   6     1169.29     1200.93     12.10 o 
  -6   3   6      345.08      368.64      6.12 o 
  -5   3   6      304.70      374.88      6.03 o 
  -4   3   6       10.38       12.96      1.54 o 
  -3   3   6      367.75      324.32      5.40 o 
  -2   3   6      144.80      151.17      3.57 o 
  -1   3   6       40.43       35.73      1.99 o 
   0   3   6      489.35      546.72      6.74 o 
   1   3   6      328.01      276.18      5.36 o 
   2   3   6        0.71        9.51      1.13 o 
   3   3   6     5611.46     5691.50     43.22 o 
   4   3   6        1.48        8.96      1.35 o 
   5   3   6      625.22      624.31      9.51 o 
   6   3   6      196.26      207.90      7.60 o 
   7   3   6     1043.19      950.90     16.00 o 
   8   3   6      619.35      614.39     16.68 o 
   9   3   6      782.37      627.39     17.23 o 
  10   3   6      138.83      169.09      9.66 o 
  11   3   6       55.90       51.45      7.57 o 
  12   3   6       28.10       34.74      6.87 o 
  13   3   6      512.64      508.37     16.48 o 
  14   3   6        0.88        3.36      4.90 o 
  15   3   6       48.12       56.78      8.82 o 
  16   3   6      291.29      292.44     17.90 o 
  17   3   6       18.37       38.62     11.25 o 
  18   3   6       49.04       79.51     10.60 o 
 -20   4   6       43.06       29.26      9.10 o 
 -19   4   6       41.07       23.04      8.11 o 
 -18   4   6       70.84       89.64     11.00 o 
 -17   4   6        5.95        4.20      5.54 o 
 -16   4   6      130.72      146.01     10.23 o 
 -15   4   6        0.19       -0.30      3.76 o 
 -14   4   6      146.12      148.67      8.08 o 
 -13   4   6       68.40       68.14      5.90 o 
 -12   4   6      935.70      888.45     17.94 o 
 -11   4   6      258.00      271.32      9.44 o 
 -10   4   6     1047.76     1107.36     17.67 o 
  -9   4   6       56.56       50.08      3.33 o 
  -8   4   6     2325.57     2345.97     20.77 o 
  -7   4   6      392.87      407.79      4.85 o 
  -6   4   6      896.41      857.87     10.09 o 
  -5   4   6        0.00        0.35      1.08 o 
  -4   4   6     3016.77     3145.31     28.53 o 
  -3   4   6       42.02       61.49      2.62 o 
  -2   4   6     1047.05      930.70      9.87 o 
  -1   4   6      395.60      392.65      5.79 o 
   0   4   6     4741.68     4903.47     34.12 o 
   1   4   6     1755.76     1855.90     19.62 o 
   2   4   6       19.78       39.54      2.35 o 
   3   4   6     2824.51     2842.83     25.11 o 
   4   4   6      598.80      564.35      8.27 o 
   5   4   6     2421.91     2373.56     24.60 o 
   6   4   6     2960.91     2610.70     32.04 o 
   7   4   6        2.52        2.57      2.18 o 
   8   4   6      119.67      130.85      8.41 o 
   9   4   6      514.37      509.43     15.03 o 
  10   4   6      290.80      267.03     13.56 o 
  11   4   6      642.92      597.96     20.70 o 
  12   4   6       78.86       79.18      8.81 o 
  13   4   6      338.20      367.08     16.17 o 
  14   4   6        0.16       10.04      4.55 o 
  15   4   6      129.74      125.33     13.58 o 
  16   4   6      162.88      188.77     16.48 o 
  17   4   6      206.40      177.02     14.16 o 
  18   4   6       28.28       34.71      8.20 o 
 -20   5   6       56.62       72.81     11.59 o 
 -19   5   6       15.89       17.37      7.69 o 
 -18   5   6       13.12        5.06      8.69 o 
 -17   5   6      109.34      100.58      9.36 o 
 -16   5   6       71.80       64.55      7.85 o 
 -15   5   6       15.56       14.34      4.26 o 
 -14   5   6      135.84      144.11      8.06 o 
 -13   5   6      294.82      301.97     10.59 o 
 -12   5   6       30.84       30.16      4.42 o 
 -11   5   6       94.75       86.15      5.95 o 
 -10   5   6      421.06      422.47     11.46 o 
  -9   5   6     1532.87     1534.13     17.97 o 
  -8   5   6       11.01       17.42      2.27 o 
  -7   5   6     1537.31     1531.97     12.68 o 
  -6   5   6       95.84      129.75      2.95 o 
  -5   5   6      273.12      265.21      5.54 o 
  -4   5   6      319.54      274.90      6.42 o 
  -3   5   6      355.76      407.43      6.81 o 
  -2   5   6      822.64      862.13     10.65 o 
  -1   5   6     1788.60     1911.37     18.52 o 
   0   5   6      444.49      440.92      7.64 o 
   1   5   6     2524.71     2481.62     23.46 o 
   2   5   6      609.77      580.73      7.06 o 
   3   5   6      745.83      664.06      8.68 o 
   4   5   6        0.81        1.72      1.22 o 
   5   5   6      147.15      117.82      4.93 o 
   6   5   6        2.79        7.34      1.96 o 
   7   5   6      366.12      288.46      9.85 o 
   8   5   6      804.55      763.12     22.04 o 
   9   5   6     2210.97     1771.53     38.24 o 
  10   5   6        1.45        0.57      4.06 o 
  11   5   6       70.03       77.18      7.72 o 
  12   5   6        2.47        8.59      4.53 o 
  13   5   6      143.98      174.78     15.21 o 
  14   5   6      239.71      251.40     18.38 o 
  15   5   6       37.74       44.42     15.49 o 
  16   5   6       49.31       50.88      9.45 o 
  17   5   6      113.09      116.44     12.24 o 
  18   5   6      424.48      392.75     19.95 o 
 -20   6   6        2.33       -5.50      5.50 o 
 -19   6   6       39.30       41.36      9.69 o 
 -18   6   6       47.55       62.61     10.49 o 
 -17   6   6       55.51       59.74      8.01 o 
 -16   6   6        3.26       -0.02      3.57 o 
 -15   6   6      186.67      200.58      9.67 o 
 -14   6   6      142.94      129.13      7.88 o 
 -13   6   6       71.40       80.82      6.31 o 
 -12   6   6       11.71       15.03      3.88 o 
 -11   6   6     1402.57     1309.94     25.40 o 
 -10   6   6      744.61      697.53     15.09 o 
  -9   6   6      282.10      272.92      8.35 o 
  -8   6   6     2379.93     2301.51     23.85 o 
  -7   6   6      286.03      279.95      5.29 o 
  -6   6   6      300.86      298.56      3.99 o 
  -5   6   6      517.42      483.72      6.40 o 
  -4   6   6      308.66      333.25      6.51 o 
  -3   6   6      808.68      760.74      9.90 o 
  -2   6   6      675.64      697.48      9.26 o 
  -1   6   6      117.36      122.42      3.90 o 
   0   6   6        5.77        1.80      1.03 o 
   1   6   6      248.45      266.56      4.29 o 
   2   6   6     2998.97     2928.40     24.00 o 
   3   6   6        7.41       10.14      1.65 o 
   4   6   6     1106.20     1037.67     12.94 o 
   5   6   6      251.12      206.03      7.20 o 
   6   6   6      972.31      831.78     15.98 o 
   7   6   6      183.25      155.08     10.13 o 
   8   6   6     2107.58     1989.65     40.87 o 
   9   6   6      498.62      447.68     17.14 o 
  10   6   6        0.33        5.52      3.89 o 
  11   6   6      361.36      334.58     13.80 o 
  12   6   6      106.63      119.17      9.03 o 
  13   6   6        4.95       13.28      5.83 o 
  14   6   6        7.98        8.04      8.45 o 
  15   6   6      139.68      161.23     12.66 o 
  16   6   6        1.16        3.95      7.25 o 
  17   6   6       44.07       70.52     10.70 o 
  18   6   6      502.86      496.71     27.48 o 
 -19   7   6      372.19      377.88     20.38 o 
 -18   7   6      488.36      510.49     18.88 o 
 -17   7   6       16.44       14.01      5.97 o 
 -16   7   6        0.02        2.32      4.48 o 
 -15   7   6        2.96        4.15      3.53 o 
 -14   7   6       28.86       24.31      4.61 o 
 -13   7   6       42.28       51.04      5.46 o 
 -12   7   6       37.43       37.45      4.93 o 
 -11   7   6     1935.08     1890.09     28.55 o 
 -10   7   6       70.45       61.79      5.17 o 
  -9   7   6      216.04      196.29      7.32 o 
  -8   7   6       10.62       13.37      2.48 o 
  -7   7   6      933.34      814.00     10.63 o 
  -6   7   6      190.93      209.01      4.40 o 
  -5   7   6      494.58      510.65      5.85 o 
  -4   7   6     1411.27     1389.44     13.11 o 
  -3   7   6     2010.67     2058.32     16.81 o 
  -2   7   6        0.01        2.80      0.81 o 
  -1   7   6      256.69      229.92      4.23 o 
   0   7   6      155.19      139.47      4.30 o 
   1   7   6       28.53       25.36      2.11 o 
   2   7   6        4.02        5.15      1.03 o 
   3   7   6      222.23      241.37      4.97 o 
   4   7   6      276.88      262.52      6.88 o 
   5   7   6        6.59        5.89      3.53 o 
   6   7   6      263.10      270.01      8.00 o 
   7   7   6      100.78       96.18      8.49 o 
   8   7   6      814.01      691.30     19.15 o 
   9   7   6       12.13       25.93      5.40 o 
  10   7   6       96.59       95.92     10.84 o 
  11   7   6      532.72      472.36     16.56 o 
  12   7   6      395.98      385.33     15.35 o 
  13   7   6      283.50      263.28     26.35 o 
  14   7   6       48.65       55.24     11.91 o 
  15   7   6       82.36       77.55     10.60 o 
  16   7   6      170.87      183.37     14.42 o 
  17   7   6      771.86      771.09     27.68 o 
  18   7   6      275.35      268.35     26.69 o 
 -19   8   6        0.03        2.25      7.52 o 
 -18   8   6       75.68       86.19      9.59 o 
 -17   8   6      159.10      181.35     11.74 o 
 -16   8   6       48.15       49.17      7.42 o 
 -15   8   6       43.59       40.25      6.30 o 
 -14   8   6        1.52        3.09      3.23 o 
 -13   8   6      130.59      124.87      8.84 o 
 -12   8   6       70.53       85.67      6.41 o 
 -11   8   6        7.44       14.06      3.71 o 
 -10   8   6     1009.74     1016.61     17.78 o 
  -9   8   6      298.20      320.70      9.32 o 
  -8   8   6     1763.10     1669.60     21.01 o 
  -7   8   6     2406.13     2225.73     21.51 o 
  -6   8   6       37.55       40.60      2.30 o 
  -5   8   6     1175.19     1094.34     12.14 o 
  -4   8   6      527.68      440.69      5.51 o 
  -3   8   6      408.73      449.82      5.59 o 
  -2   8   6       32.63       27.29      1.99 o 
  -1   8   6      148.55      138.26      3.20 o 
   0   8   6      158.45      145.59      3.34 o 
   1   8   6       95.09       79.63      2.52 o 
   2   8   6     2081.54     1932.88     17.72 o 
   3   8   6       90.15       75.85      3.57 o 
   4   8   6      281.21      256.80      7.65 o 
   5   8   6       41.63       41.89      3.11 o 
   6   8   6        4.97       11.01      3.84 o 
   7   8   6       28.41       20.90      4.33 o 
   8   8   6      364.64      336.61     13.13 o 
   9   8   6      361.46      325.68     13.29 o 
  10   8   6      221.14      203.31     10.99 o 
  11   8   6      241.71      233.79     11.81 o 
  12   8   6       18.16       28.10      9.58 o 
  13   8   6      247.71      259.15     19.17 o 
  14   8   6        6.22       12.20     10.37 o 
  15   8   6      195.78      186.23     13.94 o 
  16   8   6        3.80        9.90      8.30 o 
  17   8   6      623.61      592.93     24.77 o 
  18   8   6       90.56       89.97     20.53 o 
 -19   9   6      198.33      206.21     13.36 o 
 -18   9   6      333.09      317.53     15.34 o 
 -17   9   6       13.49       32.23      6.86 o 
 -16   9   6        8.59        4.90      4.68 o 
 -15   9   6        2.11        0.75      4.29 o 
 -14   9   6       57.86       56.10      6.15 o 
 -13   9   6       44.94       39.57      5.19 o 
 -12   9   6       41.97       36.63      5.08 o 
 -11   9   6      997.53      973.06     19.38 o 
 -10   9   6      210.52      205.58      8.00 o 
  -9   9   6      530.25      531.91     18.62 o 
  -8   9   6      148.15      163.73      6.56 o 
  -7   9   6      679.41      680.80      9.59 o 
  -6   9   6       44.18       50.25      2.63 o 
  -5   9   6     1087.79     1081.03     12.36 o 
  -4   9   6     2025.01     2057.29     18.52 o 
  -3   9   6      125.80      133.23      3.22 o 
  -2   9   6        8.52        9.60      1.61 o 
  -1   9   6        8.79        7.89      1.15 o 
   0   9   6      304.96      318.44      5.53 o 
   1   9   6       51.87       53.13      3.69 o 
   2   9   6      156.63      158.38      4.70 o 
   3   9   6      115.93      118.09      4.26 o 
   4   9   6      689.23      640.49     11.37 o 
   5   9   6       86.68       78.27      4.13 o 
   6   9   6     1232.63     1152.49     21.06 o 
   7   9   6       53.52       47.86      5.50 o 
   8   9   6      260.80      221.07     10.83 o 
   9   9   6       30.42       48.74      6.67 o 
  10   9   6        0.13        7.79      4.13 o 
  11   9   6       39.71       32.80      9.16 o 
  12   9   6      614.81      585.20     19.46 o 
  13   9   6       27.98       41.70      6.62 o 
  14   9   6      219.28      243.71     15.22 o 
  15   9   6      150.40      136.22     16.79 o 
  16   9   6       30.23       39.76     11.80 o 
  17   9   6      476.32      505.60     28.72 o 
 -19  10   6        7.99       -2.55      5.36 o 
 -18  10   6        0.01       -3.02      5.12 o 
 -17  10   6       20.86        6.74      5.58 o 
 -16  10   6       14.80       12.01      5.33 o 
 -15  10   6      111.40      108.63      9.47 o 
 -14  10   6       81.97       71.66      7.68 o 
 -13  10   6       61.14       64.84      6.37 o 
 -12  10   6       85.92       80.78      6.56 o 
 -11  10   6      634.87      623.34     17.33 o 
 -10  10   6      103.86       90.28      6.23 o 
  -9  10   6      698.77      668.18     14.03 o 
  -8  10   6      986.38      986.29     19.80 o 
  -7  10   6      495.61      428.11      8.98 o 
  -6  10   6       99.54      118.31      4.25 o 
  -5  10   6      321.95      286.31      5.64 o 
  -4  10   6     1986.29     1972.26     18.28 o 
  -3  10   6      386.61      354.66      6.61 o 
  -2  10   6      149.63      152.83      4.49 o 
  -1  10   6       44.46       51.70      3.33 o 
   0  10   6       67.96       63.06      3.36 o 
   1  10   6      501.25      470.36      8.30 o 
   2  10   6      169.10      191.15      5.46 o 
   3  10   6      765.32      694.26     12.43 o 
   4  10   6      366.64      345.12      7.64 o 
   5  10   6      214.48      219.09      8.54 o 
   6  10   6       84.04       89.40      6.74 o 
   7  10   6       37.35       31.52      5.16 o 
   8  10   6       48.67       59.38      6.94 o 
   9  10   6        1.75       -3.60      3.60 o 
  10  10   6        0.05       11.94      4.45 o 
  11  10   6       38.39       32.00      6.05 o 
  12  10   6        4.46       15.86      5.03 o 
  13  10   6      228.06      233.99     12.44 o 
  14  10   6       95.27      132.88     12.37 o 
  15  10   6       16.16       28.79     11.13 o 
  16  10   6       48.70       50.69      9.54 o 
  17  10   6        4.62       14.55      7.66 o 
 -18  11   6        2.66       10.85      5.57 o 
 -17  11   6       36.72       36.26      9.60 o 
 -16  11   6       63.39       74.27      8.50 o 
 -15  11   6       56.36       49.97      7.38 o 
 -14  11   6       79.71       65.14      7.76 o 
 -13  11   6      150.56      148.13      8.68 o 
 -12  11   6      993.30      964.92     20.19 o 
 -11  11   6      739.94      713.21     16.63 o 
 -10  11   6       54.82       57.21      5.13 o 
  -9  11   6      495.66      489.21     12.86 o 
  -8  11   6       43.07       41.43      3.84 o 
  -7  11   6      786.22      770.52     12.57 o 
  -6  11   6     1300.76     1270.73     17.93 o 
  -5  11   6     2219.11     2017.53     20.51 o 
  -4  11   6      210.31      153.05      4.65 o 
  -3  11   6      965.93      885.47     12.37 o 
  -2  11   6       76.27       87.68      3.83 o 
  -1  11   6      497.05      485.87      8.74 o 
   0  11   6       30.34       38.26      3.12 o 
   1  11   6     1363.54     1237.39     14.90 o 
   2  11   6      455.65      455.18      8.26 o 
   3  11   6     4483.21     4144.98     37.32 o 
   4  11   6       12.40        8.85      2.62 o 
   5  11   6      290.01      285.84      9.03 o 
   6  11   6        0.30        4.87      4.38 o 
   7  11   6      315.49      327.86     10.85 o 
   8  11   6        2.30        5.78      3.43 o 
   9  11   6      824.05      761.71     19.01 o 
  10  11   6        0.05        3.08      3.35 o 
  11  11   6       96.48       95.01      7.79 o 
  12  11   6      980.71      981.50     23.38 o 
  13  11   6      580.30      602.36     18.23 o 
  14  11   6      119.09      144.91     14.77 o 
  15  11   6      133.10      153.37     17.12 o 
  16  11   6      120.31      143.99     13.75 o 
  17  11   6      246.51      236.19     28.26 o 
 -18  12   6       15.71       20.14      6.26 o 
 -17  12   6        4.07        6.09      5.11 o 
 -16  12   6       63.59       74.79      8.44 o 
 -15  12   6       15.21       12.64      5.52 o 
 -14  12   6      220.29      220.27     12.02 o 
 -13  12   6      113.98      108.52      8.87 o 
 -12  12   6       61.70       76.10      6.55 o 
 -11  12   6       28.00       29.27      4.78 o 
 -10  12   6       47.67       43.02      5.07 o 
  -9  12   6      118.03      127.81      6.71 o 
  -8  12   6      619.10      593.27     12.05 o 
  -7  12   6       24.74       28.01      3.15 o 
  -6  12   6      476.85      486.75     10.93 o 
  -5  12   6     1160.69     1124.15     16.43 o 
  -4  12   6      806.97      860.45     13.91 o 
  -3  12   6      433.22      408.28      8.13 o 
  -2  12   6      288.14      279.12      6.67 o 
  -1  12   6        5.65        6.80      2.13 o 
   0  12   6     1841.83     1694.47     21.26 o 
   1  12   6       17.57       23.80      2.62 o 
   2  12   6      809.34      732.81     14.48 o 
   3  12   6        7.60       10.42      3.04 o 
   4  12   6      100.83       80.80      5.12 o 
   5  12   6        2.14        1.79      2.78 o 
   6  12   6       47.23       40.15      4.39 o 
   7  12   6        8.14       14.65      3.73 o 
   8  12   6        9.19       14.22      5.08 o 
   9  12   6     1256.75     1131.37     22.44 o 
  10  12   6      142.41      157.37      9.30 o 
  11  12   6      462.17      444.02     15.14 o 
  12  12   6        5.17       23.03      6.58 o 
  13  12   6      213.49      269.14     19.12 o 
  14  12   6       52.18       52.98      9.66 o 
  15  12   6       38.67       54.70     12.89 o 
  16  12   6        0.48       12.96      9.47 o 
  17  12   6        0.15       23.15     12.45 o 
 -18  13   6        1.36       -2.12      4.86 o 
 -17  13   6        2.55        3.97      5.19 o 
 -16  13   6        0.00       -0.98      4.84 o 
 -15  13   6       44.47       36.13      7.09 o 
 -14  13   6       16.77       35.21      6.59 o 
 -13  13   6        6.69       19.48      5.71 o 
 -12  13   6        9.70       13.82      4.88 o 
 -11  13   6      142.14      121.49      7.61 o 
 -10  13   6      129.07      108.03      6.64 o 
  -9  13   6       61.21       71.19      5.52 o 
  -8  13   6       60.48       67.15      5.34 o 
  -7  13   6       79.45       81.84      5.61 o 
  -6  13   6       39.55       36.93      5.25 o 
  -5  13   6      928.13      934.49     14.96 o 
  -4  13   6       73.27       71.88      6.69 o 
  -3  13   6     1701.14     1521.20     22.02 o 
  -2  13   6      176.68      164.20      6.89 o 
  -1  13   6      111.62      135.57      6.98 o 
   0  13   6        3.76        1.51      2.84 o 
   1  13   6       45.74       40.04      4.51 o 
   2  13   6      812.01      694.78     14.26 o 
   3  13   6     1902.36     1598.58     23.84 o 
   4  13   6      230.90      208.31      7.28 o 
   5  13   6      236.61      247.75      8.79 o 
   6  13   6       65.69       94.68      6.12 o 
   7  13   6      136.06      142.35      7.77 o 
   8  13   6        3.28        9.09      3.95 o 
   9  13   6       58.54       58.18      7.69 o 
  10  13   6       11.23       33.10      5.79 o 
  11  13   6      365.40      403.31     14.70 o 
  12  13   6        8.89       21.58      8.47 o 
  13  13   6      523.64      555.82     17.98 o 
  14  13   6       69.46       59.24      9.81 o 
  15  13   6        2.80        5.67     11.77 o 
  16  13   6      183.36      182.42     20.87 o 
 -17  14   6       14.30       13.97      5.93 o 
 -16  14   6       61.66       53.10     10.07 o 
 -15  14   6       17.93        5.63      5.45 o 
 -14  14   6       53.70       58.15      7.93 o 
 -13  14   6       51.15       51.64      7.13 o 
 -12  14   6       33.02       33.69      5.97 o 
 -11  14   6      125.18      130.84      8.00 o 
 -10  14   6        0.30        1.19      2.84 o 
  -9  14   6        0.02        2.64      3.18 o 
  -8  14   6      118.49      101.24      6.52 o 
  -7  14   6      294.85      275.87      8.76 o 
  -6  14   6      417.54      407.92     10.37 o 
  -5  14   6      541.79      527.36     11.14 o 
  -4  14   6        2.32        3.65      2.54 o 
  -3  14   6       51.07       35.51      4.12 o 
  -2  14   6       89.50       75.13      5.37 o 
  -1  14   6       36.11       58.40      5.30 o 
   0  14   6      622.54      615.21     14.58 o 
   1  14   6      567.03      480.05     12.62 o 
   2  14   6        7.93        8.72      3.16 o 
   3  14   6       95.97       97.38      6.07 o 
   4  14   6      909.97      901.98     17.14 o 
   5  14   6      506.17      413.08     11.49 o 
   6  14   6      314.61      279.53      9.57 o 
   7  14   6      124.33      131.94      8.51 o 
   8  14   6     1044.69      965.82     20.74 o 
   9  14   6        0.94       10.51      5.24 o 
  10  14   6      494.94      468.92     18.23 o 
  11  14   6       82.62       76.65      8.58 o 
  12  14   6        4.86       10.90      4.81 o 
  13  14   6        0.25        8.46      5.09 o 
  14  14   6       43.29       59.27     13.07 o 
  15  14   6       31.75       46.88     31.71 o 
  16  14   6        9.87       19.22     22.91 o 
 -17  15   6       12.63       18.48     10.19 o 
 -16  15   6        0.08       -4.79      4.79 o 
 -15  15   6      136.11      146.01     10.97 o 
 -14  15   6       50.06       64.36      8.12 o 
 -13  15   6      437.50      426.20     16.08 o 
 -12  15   6      195.72      174.66     13.13 o 
 -11  15   6      215.83      250.36     16.32 o 
 -10  15   6        3.44        4.42      3.41 o 
  -9  15   6      158.64      136.63      9.07 o 
  -8  15   6       53.13       54.59      6.85 o 
  -7  15   6      503.80      492.74     11.89 o 
  -6  15   6        5.56        5.85      2.86 o 
  -5  15   6     1633.47     1578.93     22.66 o 
  -4  15   6      849.82      832.20     15.82 o 
  -3  15   6      506.26      451.45     11.39 o 
  -2  15   6      289.21      249.34      9.46 o 
  -1  15   6        4.41       -0.47      2.73 o 
   0  15   6      225.54      220.97      9.02 o 
   1  15   6       20.53       26.79      4.74 o 
   2  15   6      669.98      666.91     14.50 o 
   3  15   6       34.35       46.68      4.69 o 
   4  15   6      244.62      233.25      9.22 o 
   5  15   6      218.91      237.14     10.55 o 
   6  15   6       18.49       16.35      3.93 o 
   7  15   6       12.38       11.26      4.62 o 
   8  15   6      206.01      195.02      9.40 o 
   9  15   6        1.55        6.35      4.88 o 
  10  15   6      260.34      291.83     11.72 o 
  11  15   6      339.16      367.69     14.54 o 
  12  15   6       76.41      101.10      8.90 o 
  13  15   6        5.75       23.86      5.96 o 
  14  15   6        0.66       11.75      7.11 o 
  15  15   6       18.24       25.15     23.52 o 
 -17  16   6       13.74       29.54      9.08 o 
 -16  16   6        4.70       -2.81      5.14 o 
 -15  16   6       73.27       87.64     11.37 o 
 -14  16   6      149.15      165.28     13.67 o 
 -13  16   6      187.80      218.98     17.52 o 
 -12  16   6      178.83      182.95     13.23 o 
 -11  16   6        2.05        9.19      8.56 o 
 -10  16   6        2.89        6.88      4.60 o 
  -9  16   6      220.07      206.23      9.94 o 
  -8  16   6        5.11       -0.21      3.11 o 
  -7  16   6      111.46       98.39      6.10 o 
  -6  16   6       96.50       96.95      6.07 o 
  -5  16   6      641.46      570.96     12.86 o 
  -4  16   6      605.92      513.32     13.90 o 
  -3  16   6       40.14       35.93      4.52 o 
  -2  16   6     1137.32      950.02     19.33 o 
  -1  16   6        9.37       10.13      3.60 o 
   0  16   6       46.20       34.59      5.33 o 
   1  16   6      953.73      811.44     16.52 o 
   2  16   6       64.73       66.30      5.87 o 
   3  16   6      131.93      140.50      7.07 o 
   4  16   6      353.05      356.76     10.83 o 
   5  16   6     1004.28      894.24     17.83 o 
   6  16   6     1222.29     1114.33     23.11 o 
   7  16   6      121.62      133.46      8.74 o 
   8  16   6      119.15      122.27      9.00 o 
   9  16   6      277.19      284.17     11.95 o 
  10  16   6      453.51      445.17     14.83 o 
  11  16   6       45.07       60.18      7.74 o 
  12  16   6      143.16      141.14     11.29 o 
  13  16   6      185.45      197.00     21.51 o 
  14  16   6      192.60      209.01     15.45 o 
  15  16   6      225.97      189.36     29.41 o 
 -16  17   6        0.26       -1.84      5.71 o 
 -15  17   6        8.20        5.49      6.11 o 
 -14  17   6        3.70       13.75      8.55 o 
 -13  17   6       78.00       90.46     20.27 o 
 -12  17   6      235.58      246.48     16.97 o 
 -11  17   6       13.21        4.28      5.04 o 
 -10  17   6       10.87       16.07      6.26 o 
  -9  17   6      121.24      133.91     18.08 o 
  -8  17   6        0.43       -0.97      3.32 o 
  -7  17   6      155.77      158.78      7.48 o 
  -6  17   6       30.47       20.57      4.01 o 
  -5  17   6       16.11       19.54      4.04 o 
  -4  17   6       39.50       38.33      4.74 o 
  -3  17   6      534.36      445.88     13.12 o 
  -2  17   6        4.63       -2.65      2.65 o 
  -1  17   6      119.31      119.08      8.07 o 
   0  17   6       42.49       49.96      6.47 o 
   1  17   6       43.21       31.45      4.50 o 
   2  17   6       75.49       74.55      6.04 o 
   3  17   6       67.08       64.80      6.59 o 
   4  17   6      197.20      194.71      9.22 o 
   5  17   6      353.09      344.41     11.04 o 
   6  17   6      687.32      665.92     17.64 o 
   7  17   6       21.00       17.43      5.64 o 
   8  17   6       22.95       25.32      5.27 o 
   9  17   6       53.38       49.03      7.02 o 
  10  17   6       13.78       20.64      5.78 o 
  11  17   6        5.08       18.85      5.77 o 
  12  17   6       11.28       21.55      9.36 o 
  13  17   6       86.72      127.03     14.52 o 
  14  17   6        0.22        5.37     10.26 o 
  15  17   6       98.27       93.85     24.23 o 
 -15  18   6        4.81        1.91      6.26 o 
 -14  18   6      222.26      253.37     16.11 o 
 -13  18   6       10.94       12.74      7.00 o 
 -12  18   6       16.59       12.77     11.23 o 
 -11  18   6        6.86       13.28      7.45 o 
 -10  18   6       32.85       38.95      7.15 o 
  -9  18   6       40.25       29.09      6.28 o 
  -8  18   6      200.59      202.60     10.25 o 
  -7  18   6       68.97       72.87      5.76 o 
  -6  18   6      157.74      158.96      7.60 o 
  -5  18   6       16.12        8.83      3.37 o 
  -4  18   6      101.84       99.72      6.85 o 
  -3  18   6       61.04       30.80      5.58 o 
  -2  18   6      241.48      239.32     10.06 o 
  -1  18   6       32.85       23.28      4.69 o 
   0  18   6      311.97      307.02     11.87 o 
   1  18   6      449.59      417.02     12.45 o 
   2  18   6       13.59        5.73      3.74 o 
   3  18   6        1.32        4.86      4.22 o 
   4  18   6       26.72       16.94      4.00 o 
   5  18   6        0.04       37.27     14.62 o 
   6  18   6       54.29       66.85      8.82 o 
   7  18   6        1.27       -0.73      4.58 o 
   8  18   6       14.22       19.01      6.18 o 
   9  18   6       41.58       40.68      6.30 o 
  10  18   6      262.23      275.67     16.41 o 
  11  18   6       38.37       55.31      9.17 o 
  12  18   6       47.85       66.40     13.66 o 
  13  18   6       76.17       60.78     21.35 o 
  14  18   6       24.02       45.40     17.31 o 
 -15  19   6       42.03       63.95     10.21 o 
 -14  19   6      106.40       82.19     11.14 o 
 -13  19   6        0.35        6.76     18.50 o 
 -12  19   6       47.28       32.79      7.97 o 
 -11  19   6      607.74      627.71     28.76 o 
 -10  19   6      572.78      603.02     20.51 o 
  -9  19   6        6.11        6.14      5.66 o 
  -8  19   6        0.00       -3.90      3.90 o 
  -7  19   6      276.66      260.09     11.47 o 
  -6  19   6        5.58        2.05      3.80 o 
  -5  19   6       95.95      100.99      6.58 o 
  -4  19   6       15.25       14.11      5.11 o 
  -3  19   6       64.71       68.85      7.13 o 
  -2  19   6       29.04       20.94      5.67 o 
  -1  19   6       79.32       89.25      6.98 o 
   0  19   6       63.36       64.38      6.24 o 
   1  19   6      101.51      131.35      8.10 o 
   2  19   6       43.86       25.33      4.86 o 
   3  19   6      793.70      780.08     17.23 o 
   4  19   6       10.07       15.57      4.40 o 
   5  19   6      348.68      342.19     12.36 o 
   6  19   6       62.00       67.37     10.80 o 
   7  19   6      472.74      490.88     18.12 o 
   8  19   6      217.12      240.52     12.39 o 
   9  19   6       63.69       91.78     10.03 o 
  10  19   6       41.74       52.50      9.54 o 
  11  19   6       62.84       74.24     14.08 o 
  12  19   6        8.98        5.54      8.18 o 
  13  19   6        0.91        9.34     15.65 o 
 -14  20   6        5.21       -2.45      7.28 o 
 -13  20   6       78.58       79.59     10.76 o 
 -12  20   6      213.44      272.42     29.01 o 
 -11  20   6       69.46       80.94      9.30 o 
 -10  20   6      238.82      260.58     19.59 o 
  -9  20   6      100.52      122.12     11.86 o 
  -8  20   6       89.59       78.28      7.58 o 
  -7  20   6        0.44        0.60      3.82 o 
  -6  20   6      181.59      169.29      8.84 o 
  -5  20   6        6.76       13.37      6.76 o 
  -4  20   6      570.60      556.51     16.82 o 
  -3  20   6        1.10       -3.05      4.16 o 
  -2  20   6       38.72       22.90      7.15 o 
  -1  20   6      112.84      110.53      9.34 o 
   0  20   6      455.24      454.89     14.11 o 
   1  20   6       24.54       32.05      5.29 o 
   2  20   6      457.26      438.88     13.02 o 
   3  20   6      528.44      513.62     14.07 o 
   4  20   6      515.29      491.32     15.47 o 
   5  20   6      157.60      156.60      9.70 o 
   6  20   6       14.97       26.84      5.34 o 
   7  20   6       26.25       24.06      6.89 o 
   8  20   6       30.55       47.17      9.50 o 
   9  20   6      404.03      413.72     25.47 o 
  10  20   6      623.23      680.09     32.85 o 
  11  20   6       76.38       99.42     24.65 o 
  12  20   6       24.97        5.67     17.92 o 
  13  20   6        0.04        8.97     15.73 o 
 -13  21   6       75.83       56.81     13.93 o 
 -12  21   6        1.59       -1.17      5.23 o 
 -11  21   6        8.76       14.54      7.82 o 
 -10  21   6       54.36       35.83      7.96 o 
  -9  21   6       96.61       89.70      8.19 o 
  -8  21   6        0.02       -3.68      3.68 o 
  -7  21   6       16.93       14.57      5.81 o 
  -6  21   6        2.52       -2.79      3.45 o 
  -5  21   6       74.72       89.65      9.29 o 
  -4  21   6      114.77       93.01      9.72 o 
  -3  21   6        0.02        3.78      7.86 o 
  -2  21   6        5.38        4.39      5.02 o 
  -1  21   6      100.18      120.82      8.05 o 
   0  21   6       25.61       38.17      7.71 o 
   1  21   6      236.61      269.70     12.28 o 
   2  21   6      273.07      246.86     10.17 o 
   3  21   6        0.70        3.97      4.32 o 
   4  21   6       63.82       63.12      6.72 o 
   5  21   6        1.56       -1.76      4.93 o 
   6  21   6      651.11      640.15     18.53 o 
   7  21   6        2.00        8.66      7.37 o 
   8  21   6       66.02       50.26     12.72 o 
   9  21   6       16.73       13.52     10.82 o 
  10  21   6        1.27       -8.24      8.24 o 
  11  21   6       94.61      106.65     19.86 o 
  12  21   6      111.90       81.42     51.38 o 
 -13  22   6      137.41      166.90     14.95 o 
 -12  22   6       23.41       16.74      6.91 o 
 -11  22   6       13.20        7.45     12.56 o 
 -10  22   6        0.33       -5.00      5.00 o 
  -9  22   6       59.51       71.81      8.39 o 
  -8  22   6      450.73      479.36     17.80 o 
  -7  22   6      147.88      147.96      9.96 o 
  -6  22   6        5.67       -3.02      4.12 o 
  -5  22   6       10.45        5.42      8.67 o 
  -4  22   6      267.77      272.11     15.32 o 
  -3  22   6        8.97       24.26      6.73 o 
  -2  22   6      605.19      571.42     18.83 o 
  -1  22   6      152.87      166.91     11.71 o 
   0  22   6        0.27        4.56      5.86 o 
   1  22   6        0.32       -8.95      8.95 o 
   2  22   6      640.64      630.31     16.33 o 
   3  22   6       81.05      110.67      8.66 o 
   4  22   6       11.10        6.91      6.69 o 
   5  22   6       37.14       38.26     10.80 o 
   6  22   6       42.24       47.90      7.11 o 
   7  22   6       70.49       65.02     11.08 o 
   8  22   6      536.87      552.46     29.93 o 
   9  22   6        0.54       26.23     11.26 o 
  10  22   6       63.33       65.18     12.93 o 
  11  22   6      535.28      505.21     29.42 o 
 -12  23   6        0.41        2.07     10.50 o 
 -11  23   6        6.48        1.09      7.59 o 
 -10  23   6        4.69       13.05      5.98 o 
  -9  23   6      147.94      164.61     13.53 o 
  -8  23   6        4.87       -0.80      5.42 o 
  -7  23   6      380.97      398.03     19.28 o 
  -6  23   6        2.85       85.96     30.97 o 
  -5  23   6        7.04       11.17      7.70 o 
  -4  23   6      340.84      337.48     33.04 o 
  -3  23   6        0.19       10.06      5.36 o 
  -2  23   6      227.33      219.57     12.49 o 
  -1  23   6      132.74      131.66     10.38 o 
   0  23   6        0.20        2.46      5.97 o 
   1  23   6      283.12      275.90     12.57 o 
   2  23   6       11.21        9.91      5.41 o 
   3  23   6        1.12       -5.82      5.82 o 
   4  23   6       90.17      115.67     14.94 o 
   5  23   6       47.10       58.56     13.66 o 
   6  23   6       87.21      110.81     16.32 o 
   7  23   6        2.78       15.49     10.91 o 
   8  23   6       44.90       82.63     28.61 o 
   9  23   6      206.75      201.33     19.16 o 
  10  23   6       16.74       30.67     10.94 o 
 -11  24   6       21.74       40.79     14.96 o 
 -10  24   6       33.16       36.48      8.49 o 
  -9  24   6        0.94        5.06      6.94 o 
  -8  24   6      299.59      351.31     18.82 o 
  -7  24   6      375.95      433.87     20.76 o 
  -6  24   6      147.67      160.07     15.16 o 
  -5  24   6      241.03      246.84     18.89 o 
  -4  24   6      633.12      660.70     25.83 o 
  -3  24   6       17.36       -1.99      8.28 o 
  -2  24   6       83.03      109.51     13.84 o 
  -1  24   6       77.02       98.67     12.65 o 
   0  24   6        0.02       -3.17      4.47 o 
   1  24   6        0.10       -4.15      6.04 o 
   2  24   6       17.57       29.25      6.98 o 
   3  24   6       37.70       44.61      9.74 o 
   4  24   6       83.33       76.50     15.62 o 
   5  24   6       76.97       77.09     14.72 o 
   6  24   6       57.12       74.25     14.40 o 
   7  24   6       13.39       31.49     11.20 o 
   8  24   6       11.12       11.33      9.12 o 
   9  24   6       93.91      164.18     35.07 o 
 -10  25   6       25.65       33.73     14.51 o 
  -9  25   6       38.67       39.40     11.84 o 
  -8  25   6       25.87       25.60      8.49 o 
  -7  25   6      110.62      113.78     14.96 o 
  -6  25   6        1.97        0.30     11.71 o 
  -5  25   6        0.36       12.77      5.90 o 
  -4  25   6      375.71      368.02     20.37 o 
  -3  25   6       70.61       59.20     18.62 o 
  -2  25   6       23.60       36.46      9.10 o 
  -1  25   6       51.25       90.93     10.32 o 
   0  25   6      150.55      145.79     11.72 o 
   1  25   6      675.89      683.46     37.06 o 
   2  25   6       44.23       41.17     12.20 o 
   3  25   6       71.75      110.87     26.59 o 
   4  25   6        1.30       34.50     13.90 o 
   5  25   6       24.99       28.94     11.78 o 
   6  25   6       79.86       78.64     19.01 o 
   7  25   6        9.34       26.99     18.76 o 
   8  25   6       51.95       71.79     15.09 o 
  -8  26   6       15.77        1.06     11.94 o 
  -7  26   6      226.97      241.46     24.96 o 
  -6  26   6       82.98       98.14     15.66 o 
  -5  26   6        0.64        4.63      7.86 o 
  -4  26   6       49.92       92.31     12.30 o 
  -3  26   6       81.00      116.42     13.16 o 
  -2  26   6      278.12      324.67     41.60 o 
  -1  26   6       35.08       45.42      8.56 o 
   0  26   6        1.66       11.12      9.28 o 
   1  26   6      101.09       85.19     15.65 o 
   2  26   6      701.16      709.75     34.96 o 
   3  26   6       13.78        4.17      8.81 o 
   4  26   6       14.06       16.20      9.92 o 
   5  26   6       27.01       24.36     18.19 o 
   6  26   6       55.67       60.01     14.28 o 
   7  26   6        0.14        4.09      8.66 o 
  -6  27   6       13.94        5.03      8.38 o 
  -5  27   6      565.66      586.55     32.44 o 
  -4  27   6       96.01       73.96     14.90 o 
  -3  27   6       61.51       70.91     11.36 o 
  -2  27   6      210.91      209.35     19.99 o 
  -1  27   6      132.10      100.39     16.23 o 
   0  27   6       45.74       67.28     16.33 o 
   1  27   6       44.44       43.69     18.14 o 
   2  27   6       32.34       54.80     13.47 o 
   3  27   6      209.35      188.62     20.69 o 
   4  27   6       73.93       84.00     15.21 o 
   5  27   6       28.93       29.61     11.97 o 
  -3  28   6      173.41      225.64     21.11 o 
  -2  28   6       17.09       34.15     30.34 o 
  -1  28   6      131.82      151.03     18.85 o 
   0  28   6       10.51       14.66     10.69 o 
   1  28   6      213.82      199.89     21.16 o 
   2  28   6      121.60      145.11     18.62 o 
 -19   1   7       12.44       14.81      8.19 o 
 -18   1   7       32.78       44.23     10.46 o 
 -17   1   7       24.63       23.33      8.67 o 
 -16   1   7      169.99      180.31     13.28 o 
 -15   1   7       14.02        2.43      5.08 o 
 -14   1   7       26.94       20.65      5.34 o 
 -13   1   7       75.11       52.72      5.99 o 
 -12   1   7      157.32      152.43      7.36 o 
 -11   1   7      225.18      174.66      6.58 o 
 -10   1   7     1400.78     1353.69     17.07 o 
  -9   1   7       34.88       21.29      2.72 o 
  -8   1   7      326.73      313.06      7.03 o 
  -7   1   7      236.34      233.61      5.87 o 
  -6   1   7       40.41       47.49      2.64 o 
  -5   1   7        0.02        0.72      1.20 o 
  -4   1   7      246.69      208.93      4.65 o 
  -3   1   7        9.68       19.96      1.86 o 
  -2   1   7       10.29        6.79      1.25 o 
  -1   1   7      118.25       98.00      3.17 o 
   0   1   7       78.53       96.09      3.13 o 
   1   1   7        2.05        0.28      1.48 o 
   2   1   7     1253.88     1232.26     14.74 o 
   3   1   7      103.96      118.58      3.05 o 
   4   1   7     1431.18     1395.65     16.89 o 
   5   1   7      138.64      121.44      4.96 o 
   6   1   7      161.67      127.11      5.34 o 
   7   1   7      200.26      179.94      9.11 o 
   8   1   7      249.31      225.69     10.66 o 
   9   1   7      175.23      191.76      9.89 o 
  10   1   7       67.62       83.76     11.24 o 
  11   1   7       83.44       77.96      7.38 o 
  12   1   7        6.83       10.61      9.05 o 
  13   1   7        0.10        7.33      3.70 o 
  14   1   7       15.10        7.83      6.35 o 
  15   1   7       53.76       71.11      9.30 o 
  16   1   7       25.46       14.63      6.61 o 
  17   1   7       47.31       72.05     13.09 o 
  18   1   7        0.36       26.87     10.32 o 
 -19   2   7       13.79        9.50      7.71 o 
 -18   2   7       14.24       12.79      8.31 o 
 -17   2   7      189.54      197.48     14.28 o 
 -16   2   7       25.83       32.67      7.99 o 
 -15   2   7       67.32       73.07      7.88 o 
 -14   2   7       51.76       51.77      6.94 o 
 -13   2   7      367.07      363.42     13.63 o 
 -12   2   7      537.04      555.57     14.02 o 
 -11   2   7        4.52        6.87      2.68 o 
 -10   2   7      455.70      409.58      9.59 o 
  -9   2   7     2362.59     2379.36     23.80 o 
  -8   2   7      272.41      272.91      6.24 o 
  -7   2   7      215.33      236.45      5.68 o 
  -6   2   7       51.51       79.63      3.08 o 
  -5   2   7      375.32      387.89      6.25 o 
  -4   2   7     1339.80     1356.97     13.69 o 
  -3   2   7      182.26      173.17      3.96 o 
  -2   2   7      431.54      446.96      6.73 o 
  -1   2   7      222.27      226.88      4.81 o 
   0   2   7      802.95      803.36     11.66 o 
   1   2   7     1331.55     1325.80     15.55 o 
   2   2   7     1493.05     1451.99     19.15 o 
   3   2   7      728.06      774.37      8.85 o 
   4   2   7     3800.71     3625.30     40.65 o 
   5   2   7      149.19      145.08      5.44 o 
   6   2   7     1364.63     1148.39     18.05 o 
   7   2   7     1523.18     1298.85     26.38 o 
   8   2   7      217.83      246.69     11.01 o 
   9   2   7       34.32       35.00      5.40 o 
  10   2   7      333.59      283.40     12.14 o 
  11   2   7        0.67        5.41      4.57 o 
  12   2   7      877.79      819.51     22.32 o 
  13   2   7       54.20       80.40      9.27 o 
  14   2   7      440.45      411.98     15.67 o 
  15   2   7      143.04      120.11     14.13 o 
  16   2   7      204.30      215.89     14.15 o 
  17   2   7        0.03       17.03     11.54 o 
 -19   3   7       68.16       79.08     13.42 o 
 -18   3   7       19.32       25.96      8.00 o 
 -17   3   7       18.73       21.85      7.42 o 
 -16   3   7      154.34      165.94     10.78 o 
 -15   3   7       31.54       29.54      6.13 o 
 -14   3   7      278.13      293.72     12.90 o 
 -13   3   7       18.61       14.94      3.92 o 
 -12   3   7      134.14      124.31      7.31 o 
 -11   3   7        0.00        2.40      2.76 o 
 -10   3   7     1342.66     1269.87     19.78 o 
  -9   3   7      725.64      684.25     10.93 o 
  -8   3   7        0.31       -0.41      1.30 o 
  -7   3   7      302.27      306.63      6.03 o 
  -6   3   7      453.50      436.00      7.13 o 
  -5   3   7      166.38      203.04      4.76 o 
  -4   3   7      298.51      267.82      5.35 o 
  -3   3   7      219.59      240.60      4.62 o 
  -2   3   7      479.34      507.01      7.22 o 
  -1   3   7      189.76      148.04      3.71 o 
   0   3   7      517.75      590.02      7.80 o 
   1   3   7      570.62      587.83      9.07 o 
   2   3   7       58.19       69.54      2.19 o 
   3   3   7       32.16       23.41      4.27 o 
   4   3   7      497.46      544.32      9.94 o 
   5   3   7      543.32      504.05     10.51 o 
   6   3   7     4343.75     3787.07     55.73 o 
   7   3   7       99.95       83.02      7.12 o 
   8   3   7       65.47       43.49      5.89 o 
   9   3   7        2.56        7.89      3.87 o 
  10   3   7        8.20       11.73      5.11 o 
  11   3   7        8.98       10.43      5.10 o 
  12   3   7      256.79      283.11     14.94 o 
  13   3   7      309.41      261.05     18.04 o 
  14   3   7        7.59        2.82      4.69 o 
  15   3   7        0.51       12.51      6.71 o 
  16   3   7      250.53      255.95     15.56 o 
  17   3   7      260.78      252.90     35.18 o 
  18   3   7        4.41       10.26     10.90 o 
 -19   4   7       56.91       54.08     10.23 o 
 -18   4   7      182.47      171.92     14.42 o 
 -17   4   7        7.09       12.41      5.38 o 
 -16   4   7       26.58       20.49      9.57 o 
 -15   4   7       68.68       71.39      7.89 o 
 -14   4   7       50.14       39.66      6.46 o 
 -13   4   7        7.18        4.04      3.18 o 
 -12   4   7      255.52      247.24      9.69 o 
 -11   4   7      288.78      286.63     10.36 o 
 -10   4   7        3.43        1.16      2.69 o 
  -9   4   7      643.13      688.31     11.09 o 
  -8   4   7      778.45      818.46     10.61 o 
  -7   4   7      457.58      511.91      7.96 o 
  -6   4   7      285.11      266.18      5.52 o 
  -5   4   7        0.43       -0.69      1.17 o 
  -4   4   7      992.69      977.62     11.48 o 
  -3   4   7      727.14      752.78      9.24 o 
  -2   4   7        5.56        4.17      1.37 o 
  -1   4   7       13.28       18.59      1.81 o 
   0   4   7      139.91      147.03      3.67 o 
   1   4   7       17.61       16.42      1.96 o 
   2   4   7       19.76       29.40      1.34 o 
   3   4   7       49.96       74.35      3.33 o 
   4   4   7      115.56      131.72      4.80 o 
   5   4   7       17.79       14.27      2.79 o 
   6   4   7     1273.71     1150.23     24.30 o 
   7   4   7     1250.19     1102.50     23.93 o 
   8   4   7       83.77       55.77      6.33 o 
   9   4   7      223.42      200.20     10.39 o 
  10   4   7       44.69       45.55      7.11 o 
  11   4   7        4.92       10.04      4.86 o 
  12   4   7      161.67      122.79     11.07 o 
  13   4   7       21.36      104.71     12.28 o 
  14   4   7      252.63      241.63     12.33 o 
  15   4   7       12.73       30.65      7.37 o 
  16   4   7      166.22      176.78     13.53 o 
  17   4   7       20.89       37.00      9.88 o 
 -19   5   7       27.81       26.63      8.64 o 
 -18   5   7        1.43        2.34      6.23 o 
 -17   5   7      103.28       83.08      9.06 o 
 -16   5   7       67.66       80.13      8.63 o 
 -15   5   7       39.63       44.97      6.78 o 
 -14   5   7       32.53       36.53      5.26 o 
 -13   5   7       14.56       12.86      4.00 o 
 -12   5   7      321.38      292.12     10.52 o 
 -11   5   7      168.90      175.91      8.20 o 
 -10   5   7      114.60      145.44      7.34 o 
  -9   5   7      359.96      411.03     11.34 o 
  -8   5   7      641.49      628.54      9.70 o 
  -7   5   7       46.18       48.20      2.85 o 
  -6   5   7      737.44      706.63     10.69 o 
  -5   5   7      147.31      133.42      4.72 o 
  -4   5   7     1119.27     1029.57     13.58 o 
  -3   5   7      806.28      755.81     10.48 o 
  -2   5   7      894.92      844.36     11.16 o 
  -1   5   7      791.21      710.58     10.03 o 
   0   5   7      742.04      785.85     10.22 o 
   1   5   7       53.19       46.62      2.41 o 
   2   5   7      130.72      135.45      3.97 o 
   3   5   7       13.70       16.74      2.06 o 
   4   5   7      128.53      106.40      4.45 o 
   5   5   7      251.12      253.93      7.42 o 
   6   5   7        0.14        0.10      3.34 o 
   7   5   7     2702.70     2363.27     46.44 o 
   8   5   7      607.57      543.82     19.02 o 
   9   5   7      752.07      731.56     22.88 o 
  10   5   7       51.47       45.48      7.25 o 
  11   5   7       10.00       23.02      5.70 o 
  12   5   7      161.54      178.18     17.78 o 
  13   5   7       89.10       97.18     10.26 o 
  14   5   7       79.52      103.46     10.93 o 
  15   5   7     1327.51     1351.62     45.22 o 
  16   5   7      254.45      267.17     34.65 o 
  17   5   7       29.43       33.25     14.87 o 
 -19   6   7      324.82      357.76     20.27 o 
 -18   6   7      256.83      299.54     15.02 o 
 -17   6   7       34.33       38.74      7.43 o 
 -16   6   7       30.87       22.13      6.29 o 
 -15   6   7      126.06      102.28      9.09 o 
 -14   6   7       34.60       42.95      5.61 o 
 -13   6   7       86.09       95.34      6.93 o 
 -12   6   7       35.58       29.31      4.67 o 
 -11   6   7       58.48       64.38      5.71 o 
 -10   6   7       39.35       38.53      4.66 o 
  -9   6   7      117.56      126.97      6.24 o 
  -8   6   7      220.16      219.77      5.75 o 
  -7   6   7       85.39      103.05      3.38 o 
  -6   6   7       26.44       27.98      2.43 o 
  -5   6   7       11.34        9.34      2.32 o 
  -4   6   7       85.81       65.54      3.35 o 
  -3   6   7     3414.44     3346.73     30.00 o 
  -2   6   7        2.62        4.58      1.68 o 
  -1   6   7     2570.93     2434.02     28.21 o 
   0   6   7      511.89      461.47      8.87 o 
   1   6   7      423.73      433.93      6.35 o 
   2   6   7      247.61      219.63      4.79 o 
   3   6   7      241.12      221.99      6.12 o 
   4   6   7      161.19      156.44      6.36 o 
   5   6   7     1277.05     1189.35     24.96 o 
   6   6   7      140.49      137.58      9.90 o 
   7   6   7      231.48      248.75     12.73 o 
   8   6   7      216.02      163.10     10.62 o 
   9   6   7       11.24       22.99      5.75 o 
  10   6   7      337.98      328.17     15.54 o 
  11   6   7       82.92      106.52      9.37 o 
  12   6   7      516.41      485.13     17.48 o 
  13   6   7       20.68       20.40      7.68 o 
  14   6   7      158.03      178.25     12.79 o 
  15   6   7        9.17        3.25      9.41 o 
  16   6   7       77.12      105.61     17.29 o 
  17   6   7      306.18      300.09     17.16 o 
 -19   7   7       41.18       50.00     13.63 o 
 -18   7   7        8.14       12.23      6.15 o 
 -17   7   7        4.49        7.98      5.66 o 
 -16   7   7      104.60       93.65      9.12 o 
 -15   7   7        6.88       15.27      4.38 o 
 -14   7   7        1.70        2.20      3.51 o 
 -13   7   7       11.33       13.08      4.09 o 
 -12   7   7      310.56      308.49     11.10 o 
 -11   7   7      221.72      225.56      9.28 o 
 -10   7   7        5.16        3.58      3.02 o 
  -9   7   7       59.35       50.12      4.50 o 
  -8   7   7      947.34      871.93     15.93 o 
  -7   7   7      803.14      813.69     10.94 o 
  -6   7   7      291.24      264.28      4.91 o 
  -5   7   7     2398.26     2259.63     23.70 o 
  -4   7   7     1473.89     1355.12     18.00 o 
  -3   7   7      468.35      525.81      9.98 o 
  -2   7   7       15.47       32.22      2.69 o 
  -1   7   7       62.88       55.99      2.18 o 
   0   7   7       21.59       32.80      2.32 o 
   1   7   7       11.19       11.99      2.00 o 
   2   7   7      138.46      166.71      4.35 o 
   3   7   7      303.26      291.71      7.24 o 
   4   7   7       49.56       46.47      3.44 o 
   5   7   7       67.64       79.93      6.97 o 
   6   7   7      374.53      323.49     14.28 o 
   7   7   7     2322.51     1967.25     41.32 o 
   8   7   7        0.41        4.70      5.83 o 
   9   7   7        0.43        0.13      3.00 o 
  10   7   7       24.94       20.45      5.37 o 
  11   7   7      275.64      266.00     14.28 o 
  12   7   7        1.17       20.98      6.83 o 
  13   7   7        0.05       11.93      5.62 o 
  14   7   7        4.93       20.68      7.11 o 
  15   7   7      590.94      614.31     24.19 o 
  16   7   7      139.78      147.01     12.99 o 
  17   7   7      115.22      118.60     12.39 o 
 -19   8   7       68.64       58.34      9.18 o 
 -18   8   7      112.06       90.39     10.01 o 
 -17   8   7       18.62        9.15      5.60 o 
 -16   8   7       37.00       37.55      6.91 o 
 -15   8   7       58.98       56.30      7.65 o 
 -14   8   7       13.47       16.09      4.64 o 
 -13   8   7       15.21       14.19      4.14 o 
 -12   8   7        9.06        7.07      3.61 o 
 -11   8   7       29.33       34.84      4.74 o 
 -10   8   7      300.92      294.25     10.34 o 
  -9   8   7       40.02       41.59      4.33 o 
  -8   8   7       92.17       87.06      5.44 o 
  -7   8   7       18.25       23.94      3.14 o 
  -6   8   7      172.72      178.41      4.52 o 
  -5   8   7       52.93       45.19      2.67 o 
  -4   8   7      530.74      523.25      7.46 o 
  -3   8   7       10.01       12.79      1.73 o 
  -2   8   7      272.06      256.61      4.86 o 
  -1   8   7        0.71        0.31      1.12 o 
   0   8   7      247.40      237.53      5.48 o 
   1   8   7       35.22       39.61      3.96 o 
   2   8   7      148.43      139.38      4.14 o 
   3   8   7      104.90       92.00      4.32 o 
   4   8   7       97.17      113.39      7.01 o 
   5   8   7       26.82       26.83      4.57 o 
   6   8   7       11.49       11.03      4.20 o 
   7   8   7        0.15        5.73      4.02 o 
   8   8   7      212.77      246.00     11.70 o 
   9   8   7      215.01      194.52     10.88 o 
  10   8   7       62.50       77.64      8.00 o 
  11   8   7       37.57       44.39      7.37 o 
  12   8   7       50.17       46.29      8.19 o 
  13   8   7      138.48      161.39     19.06 o 
  14   8   7        9.12       20.23      6.56 o 
  15   8   7       14.62       40.09     14.86 o 
  16   8   7       39.68       66.18     10.49 o 
  17   8   7        5.53       15.64      5.67 o 
 -18   9   7       21.81       26.92      7.26 o 
 -17   9   7        1.08        0.83      5.03 o 
 -16   9   7      154.57      178.06     11.71 o 
 -15   9   7       10.22        4.74      4.81 o 
 -14   9   7       16.81       23.06      5.99 o 
 -13   9   7       50.80       43.36      5.69 o 
 -12   9   7       83.29       89.47      7.22 o 
 -11   9   7        8.23       19.09      4.10 o 
 -10   9   7      169.40      184.06      8.43 o 
  -9   9   7        4.43       -0.60      2.46 o 
  -8   9   7     1027.56      931.84     18.02 o 
  -7   9   7     2358.26     2235.11     26.77 o 
  -6   9   7     1362.67     1286.31     14.37 o 
  -5   9   7     6393.97     5964.86     44.92 o 
  -4   9   7     1978.42     1864.45     18.83 o 
  -3   9   7      523.50      496.47      7.77 o 
  -2   9   7        0.22       -1.42      1.42 o 
  -1   9   7        0.86        0.17      2.37 o 
   0   9   7      673.78      614.81      9.96 o 
   1   9   7     1822.63     1672.27     19.13 o 
   2   9   7      192.73      183.21      5.21 o 
   3   9   7      717.18      661.43     13.27 o 
   4   9   7      660.65      564.48     13.74 o 
   5   9   7      245.65      235.31      9.02 o 
   6   9   7      259.23      229.99      9.06 o 
   7   9   7      137.03      140.44      9.13 o 
   8   9   7      264.70      247.35     11.95 o 
   9   9   7      351.15      292.15     13.07 o 
  10   9   7       30.87       41.76      6.53 o 
  11   9   7      290.51      293.50     16.18 o 
  12   9   7        8.90        9.90      6.48 o 
  13   9   7       87.70      104.94     11.15 o 
  14   9   7      105.00      174.79     15.49 o 
  15   9   7      421.03      408.96     25.93 o 
  16   9   7       26.40       36.30      9.10 o 
  17   9   7      185.13      210.63     31.77 o 
 -18  10   7        4.37       -2.82      5.19 o 
 -17  10   7       43.93       30.22      6.96 o 
 -16  10   7        0.01       -1.58      4.48 o 
 -15  10   7      161.89      182.52     11.48 o 
 -14  10   7       14.33       11.02      5.22 o 
 -13  10   7       86.15       99.50      7.51 o 
 -12  10   7       66.03       61.24      6.16 o 
 -11  10   7       28.09       23.09      4.49 o 
 -10  10   7       22.08       19.77      4.20 o 
  -9  10   7       19.13       17.51      3.54 o 
  -8  10   7       26.73       18.33      3.41 o 
  -7  10   7      424.09      410.50      9.78 o 
  -6  10   7     1100.73     1022.48     17.86 o 
  -5  10   7      315.64      296.75      6.91 o 
  -4  10   7      485.17      473.15      8.00 o 
  -3  10   7     2540.93     2393.05     23.14 o 
  -2  10   7      315.92      310.91      8.06 o 
  -1  10   7     2469.61     2258.87     25.07 o 
   0  10   7      763.00      680.60     11.97 o 
   1  10   7      138.32      157.51      5.27 o 
   2  10   7       40.76       33.68      4.30 o 
   3  10   7      986.36      869.22     15.85 o 
   4  10   7        2.13        5.57      3.25 o 
   5  10   7      565.13      525.30     13.78 o 
   6  10   7      560.97      543.98     14.20 o 
   7  10   7        2.35        1.72      4.07 o 
   8  10   7      733.88      676.72     20.04 o 
   9  10   7       15.92       23.44      5.51 o 
  10  10   7      195.06      201.05     11.36 o 
  11  10   7        2.32       20.50      7.04 o 
  12  10   7       81.84       85.93      8.75 o 
  13  10   7      129.55      185.98     14.37 o 
  14  10   7      355.49      365.11     15.63 o 
  15  10   7       91.21       86.88     14.58 o 
  16  10   7      291.44      293.75     21.83 o 
 -18  11   7        3.30        2.18      5.41 o 
 -17  11   7       22.85       30.59      7.20 o 
 -16  11   7       70.06       59.75      8.34 o 
 -15  11   7      133.67      148.71     11.05 o 
 -14  11   7      166.35      179.67     11.15 o 
 -13  11   7      137.21      149.09     10.14 o 
 -12  11   7        9.87        3.48      3.54 o 
 -11  11   7        0.02       -0.99      2.91 o 
 -10  11   7       77.13       62.07      5.46 o 
  -9  11   7       72.06       69.11      5.79 o 
  -8  11   7       25.79       13.46      3.25 o 
  -7  11   7        0.05        2.00      2.57 o 
  -6  11   7       13.19       22.91      3.20 o 
  -5  11   7       92.32       70.32      4.50 o 
  -4  11   7        2.77        1.73      2.14 o 
  -3  11   7      997.59      925.28     13.28 o 
  -2  11   7      804.12      720.76     12.26 o 
  -1  11   7      744.44      732.82     12.48 o 
   0  11   7      185.41      179.12      7.67 o 
   1  11   7       76.06       73.02      5.64 o 
   2  11   7      555.62      499.44     13.03 o 
   3  11   7     1142.99      999.32     17.39 o 
   4  11   7      283.03      235.81      9.01 o 
   5  11   7        0.63        6.23      3.37 o 
   6  11   7        3.00        8.77      5.70 o 
   7  11   7       60.22       59.70      6.38 o 
   8  11   7       48.96       48.09      6.01 o 
   9  11   7      110.01       90.57      9.96 o 
  10  11   7      197.91      216.60     10.71 o 
  11  11   7      162.32      204.15     14.09 o 
  12  11   7        2.45        5.27      4.65 o 
  13  11   7      247.97      232.99     14.31 o 
  14  11   7       27.65       46.97      8.64 o 
  15  11   7       14.17       26.87     10.57 o 
  16  11   7       26.39       42.25     11.89 o 
 -18  12   7       11.53       10.12      5.87 o 
 -17  12   7        7.44       14.66      6.46 o 
 -16  12   7        1.83        9.69      5.34 o 
 -15  12   7        0.27       -4.34      4.34 o 
 -14  12   7        1.66       -1.00      4.51 o 
 -13  12   7        0.55       -0.42      4.09 o 
 -12  12   7        3.25        0.74      4.01 o 
 -11  12   7       45.90       49.00      5.76 o 
 -10  12   7       22.18       19.16      3.79 o 
  -9  12   7       13.58        8.49      3.82 o 
  -8  12   7      820.05      780.38     16.27 o 
  -7  12   7       11.64       14.29      3.64 o 
  -6  12   7     1032.84     1005.07     16.96 o 
  -5  12   7       41.57       57.35      4.67 o 
  -4  12   7     1005.43      974.27     15.50 o 
  -3  12   7      360.25      338.74     13.23 o 
  -2  12   7      153.60      166.87      6.90 o 
  -1  12   7     1752.08     1644.35     25.96 o 
   0  12   7      105.47      125.46      9.24 o 
   1  12   7      274.88      261.01      8.80 o 
   2  12   7      336.68      387.83     10.69 o 
   3  12   7       10.72       15.79      3.34 o 
   4  12   7       11.98       12.06      2.76 o 
   5  12   7      431.12      406.56     11.77 o 
   6  12   7      169.43      182.17     11.27 o 
   7  12   7      258.09      256.33     11.62 o 
   8  12   7       11.62       10.72      4.66 o 
   9  12   7      193.05      191.62      9.94 o 
  10  12   7        4.39       25.39      6.02 o 
  11  12   7        2.30        8.53      5.01 o 
  12  12   7       16.86       16.32      5.72 o 
  13  12   7      129.91      158.56     11.33 o 
  14  12   7        9.66       29.37      7.27 o 
  15  12   7      127.11      174.78     26.77 o 
  16  12   7       31.95       57.73     12.98 o 
 -17  13   7        7.25        2.31      5.36 o 
 -16  13   7       88.71      103.01     10.11 o 
 -15  13   7        3.17        3.00      5.15 o 
 -14  13   7      422.74      443.45     17.10 o 
 -13  13   7        6.41        6.27      4.99 o 
 -12  13   7      200.07      215.25     11.70 o 
 -11  13   7        3.08        1.18      5.07 o 
 -10  13   7      147.09      127.67      8.20 o 
  -9  13   7       12.91       13.91      4.09 o 
  -8  13   7      408.29      428.34     12.15 o 
  -7  13   7      641.28      571.11     15.55 o 
  -6  13   7     1273.88     1274.90     19.98 o 
  -5  13   7     1170.61     1046.09     17.54 o 
  -4  13   7      491.26      466.91     13.89 o 
  -3  13   7      279.47      277.82      8.17 o 
  -2  13   7       87.97       86.72      5.93 o 
  -1  13   7      389.65      384.15     11.50 o 
   0  13   7      748.76      714.95     16.03 o 
   1  13   7     1362.13     1191.92     20.26 o 
   2  13   7     1408.48     1395.98     22.43 o 
   3  13   7     1769.07     1509.95     23.69 o 
   4  13   7       22.31        5.85      4.65 o 
   5  13   7      243.96      237.66      9.74 o 
   6  13   7      332.61      325.04     10.49 o 
   7  13   7      451.04      439.87     13.27 o 
   8  13   7        0.10        3.32      3.54 o 
   9  13   7      448.58      409.62     13.50 o 
  10  13   7       53.08       78.01      9.90 o 
  11  13   7       11.84       12.93      5.37 o 
  12  13   7      369.98      341.79     14.19 o 
  13  13   7       11.36       26.59      6.33 o 
  14  13   7      101.85      107.25     11.86 o 
  15  13   7      327.55      326.16     23.27 o 
 -17  14   7       39.10       41.86      7.90 o 
 -16  14   7        0.02       -4.39      4.39 o 
 -15  14   7       48.06       48.42      7.92 o 
 -14  14   7      180.41      221.72     15.30 o 
 -13  14   7       76.65       83.39     10.75 o 
 -12  14   7       19.67       20.40      7.04 o 
 -11  14   7       43.20       40.93      8.27 o 
 -10  14   7      131.62      132.90     10.08 o 
  -9  14   7       47.92       41.31      5.78 o 
  -8  14   7       74.56       69.17      5.98 o 
  -7  14   7        0.11        0.13      2.90 o 
  -6  14   7     2449.31     2320.39     29.78 o 
  -5  14   7      789.75      736.58     14.70 o 
  -4  14   7       73.40       91.91      5.39 o 
  -3  14   7       14.70        6.46      2.87 o 
  -2  14   7      391.43      358.05     11.30 o 
  -1  14   7       37.41       23.88      4.27 o 
   0  14   7      454.28      407.73     12.15 o 
   1  14   7     1426.85     1239.95     21.09 o 
   2  14   7     1017.46      944.36     17.99 o 
   3  14   7        2.20       19.62      4.87 o 
   4  14   7      301.27      271.40     15.14 o 
   5  14   7       10.84       18.69      6.61 o 
   6  14   7       81.30       95.53      7.05 o 
   7  14   7       17.28       21.42      5.77 o 
   8  14   7       53.73       50.24      6.60 o 
   9  14   7        0.30        8.33      4.46 o 
  10  14   7       18.87       26.64      8.33 o 
  11  14   7        2.35        6.77      4.97 o 
  12  14   7      270.93      258.85     13.93 o 
  13  14   7       98.88      138.02     10.80 o 
  14  14   7      115.54      134.08     16.25 o 
  15  14   7      198.93      235.20     55.52 o 
 -16  15   7       16.11        5.31      7.84 o 
 -15  15   7        0.29       -1.44      6.11 o 
 -14  15   7      136.01      155.90     13.69 o 
 -13  15   7        7.12        2.19      5.88 o 
 -12  15   7      136.39      151.20     12.83 o 
 -11  15   7       10.98       11.62      6.20 o 
 -10  15   7       37.72       34.35      7.03 o 
  -9  15   7        8.64       10.75      4.91 o 
  -8  15   7        5.83        1.55      3.07 o 
  -7  15   7        3.43        4.67      3.26 o 
  -6  15   7      193.45      204.12      8.15 o 
  -5  15   7      113.78      109.76      6.41 o 
  -4  15   7       25.85       18.87      3.49 o 
  -3  15   7       15.38       10.02      3.41 o 
  -2  15   7        4.06        9.12      3.36 o 
  -1  15   7       88.49       76.44      6.15 o 
   0  15   7        2.56        5.46      3.20 o 
   1  15   7      193.15      187.12      8.03 o 
   2  15   7      243.37      170.37      7.77 o 
   3  15   7      120.21      108.48      8.28 o 
   4  15   7       49.73       48.42      6.18 o 
   5  15   7      194.18      180.63      9.12 o 
   6  15   7       12.25       27.90      5.23 o 
   7  15   7      151.36      150.97     10.51 o 
   8  15   7        3.69        6.57      6.95 o 
   9  15   7       65.31       65.45      6.74 o 
  10  15   7        2.60       19.77      8.17 o 
  11  15   7       43.70       59.04      8.25 o 
  12  15   7      199.53      215.89     13.05 o 
  13  15   7        2.44       26.39      6.25 o 
  14  15   7       18.15       31.79     14.37 o 
  15  15   7        1.54       29.00     32.10 o 
 -16  16   7        3.43       -4.75      5.77 o 
 -15  16   7      121.68      135.12     13.57 o 
 -14  16   7       18.80       10.31      7.06 o 
 -13  16   7       70.62       83.54     10.98 o 
 -12  16   7       99.73      111.25     11.54 o 
 -11  16   7        0.03       -4.81      4.81 o 
 -10  16   7        0.08       -4.61      4.61 o 
  -9  16   7      115.29      110.06      9.61 o 
  -8  16   7       20.32       18.54      8.17 o 
  -7  16   7       79.01       82.48      6.52 o 
  -6  16   7      245.47      235.79      8.74 o 
  -5  16   7       38.84       35.21      4.41 o 
  -4  16   7       49.13       62.90      5.01 o 
  -3  16   7        5.19        3.73      3.77 o 
  -2  16   7       16.62       24.19      4.57 o 
  -1  16   7       76.72       67.51      6.21 o 
   0  16   7      165.47      154.38      8.15 o 
   1  16   7       86.67       80.55      7.57 o 
   2  16   7       78.59       54.02      5.69 o 
   3  16   7       48.30       43.69      4.97 o 
   4  16   7      406.10      379.73     15.49 o 
   5  16   7        2.39       14.04      4.61 o 
   6  16   7      125.39      139.17      8.31 o 
   7  16   7      404.69      369.78     14.49 o 
   8  16   7      431.24      432.61     16.06 o 
   9  16   7        0.36       12.25      7.64 o 
  10  16   7       95.12      105.60     11.48 o 
  11  16   7      138.73      117.46     12.06 o 
  12  16   7       41.01       42.56      7.81 o 
  13  16   7       80.06      111.47     12.31 o 
  14  16   7       70.84      114.85     13.97 o 
 -15  17   7       26.58       27.01      8.40 o 
 -14  17   7      104.96       99.31     16.06 o 
 -13  17   7      239.89      243.83     18.29 o 
 -12  17   7       12.60       18.32      7.26 o 
 -11  17   7      390.99      465.37     20.23 o 
 -10  17   7      781.67      803.65     23.82 o 
  -9  17   7       16.20       25.94      6.28 o 
  -8  17   7      211.93      217.61     10.54 o 
  -7  17   7      274.31      245.73     11.81 o 
  -6  17   7       42.61       42.15      4.80 o 
  -5  17   7      125.28      111.60      6.62 o 
  -4  17   7      273.04      285.60      9.58 o 
  -3  17   7      248.12      222.93      9.72 o 
  -2  17   7      110.80      124.27      8.00 o 
  -1  17   7        0.08        6.13      4.79 o 
   0  17   7       12.36       19.73      4.77 o 
   1  17   7      119.18      131.75      8.12 o 
   2  17   7       31.15       32.80      5.05 o 
   3  17   7      111.99      119.62      7.69 o 
   4  17   7      741.45      718.00     16.42 o 
   5  17   7      392.29      393.65     13.67 o 
   6  17   7       53.20       59.32      6.13 o 
   7  17   7       98.62       86.95      9.17 o 
   8  17   7       24.62       45.63      7.36 o 
   9  17   7       35.47       22.27      8.33 o 
  10  17   7        8.51       10.26      7.19 o 
  11  17   7       97.13      111.58     12.05 o 
  12  17   7       30.53       54.92      9.25 o 
  13  17   7        0.08       27.89      6.39 o 
  14  17   7      168.83      214.74     33.17 o 
 -15  18   7      126.29      143.36     13.93 o 
 -14  18   7       83.80      106.56     18.36 o 
 -13  18   7       91.02       62.11     18.68 o 
 -12  18   7        0.04       41.05     43.15 o 
 -11  18   7       91.48       66.63     10.01 o 
 -10  18   7      354.54      366.97     16.34 o 
  -9  18   7      139.00      121.77     10.33 o 
  -8  18   7       23.40       26.78      5.82 o 
  -7  18   7       23.27       14.72      4.95 o 
  -6  18   7      133.67      150.26      8.57 o 
  -5  18   7        1.92        2.33      3.22 o 
  -4  18   7       24.50       22.16      4.12 o 
  -3  18   7      198.15      162.20      8.91 o 
  -2  18   7      125.80      134.96      8.31 o 
  -1  18   7       49.47       50.01      6.01 o 
   0  18   7      670.30      612.25     17.55 o 
   1  18   7      227.62      222.36      9.35 o 
   2  18   7      246.33      218.07      9.92 o 
   3  18   7        0.01        3.55      3.16 o 
   4  18   7      242.56      234.18     13.06 o 
   5  18   7       49.58       58.17      7.54 o 
   6  18   7      203.16      212.63     17.46 o 
   7  18   7        3.82       11.79      7.70 o 
   8  18   7     1565.71     1485.28     32.58 o 
   9  18   7      158.97      157.99     17.27 o 
  10  18   7      441.89      363.66     33.27 o 
  11  18   7      316.83      337.23     18.44 o 
  12  18   7      157.06      171.50     14.13 o 
  13  18   7        4.56       47.50      7.95 o 
 -14  19   7      212.34      201.97     15.79 o 
 -13  19   7       83.63       57.82     11.89 o 
 -12  19   7        5.81       15.79      6.79 o 
 -11  19   7        0.67        4.07      7.34 o 
 -10  19   7        0.30       -3.23      5.63 o 
  -9  19   7      108.34      130.70     10.71 o 
  -8  19   7       37.40       37.49      6.39 o 
  -7  19   7      142.74      142.70     11.00 o 
  -6  19   7       45.34       53.89      6.42 o 
  -5  19   7       12.99       19.21      4.48 o 
  -4  19   7        0.12        2.42      4.52 o 
  -3  19   7       22.88       20.21      5.00 o 
  -2  19   7        0.02       -0.97      3.46 o 
  -1  19   7        2.93        6.12      3.78 o 
   0  19   7        0.24        4.00      3.97 o 
   1  19   7      178.51      162.48      8.39 o 
   2  19   7      159.21      165.40      8.85 o 
   3  19   7        0.00        3.17      3.26 o 
   4  19   7        1.87        3.57      4.27 o 
   5  19   7       86.42      101.88      8.30 o 
   6  19   7       59.70       70.37      9.72 o 
   7  19   7      522.01      492.69     18.03 o 
   8  19   7      398.27      397.16     17.64 o 
   9  19   7      122.52      146.61     11.29 o 
  10  19   7       42.04       62.14      9.82 o 
  11  19   7      172.48      196.74     14.73 o 
  12  19   7        3.79       33.09      9.30 o 
 -13  20   7        1.68        9.81      9.71 o 
 -12  20   7       70.36       77.26     11.06 o 
 -11  20   7      388.74      440.94     21.20 o 
 -10  20   7        9.68       15.39      7.02 o 
  -9  20   7        4.71        3.34      6.07 o 
  -8  20   7       16.19        8.52      4.94 o 
  -7  20   7       79.65       94.10     10.99 o 
  -6  20   7       81.06       81.98      7.31 o 
  -5  20   7      243.96      254.11     12.11 o 
  -4  20   7       45.87       59.74      7.15 o 
  -3  20   7      121.05      102.27     11.55 o 
  -2  20   7       32.79       40.95      6.84 o 
  -1  20   7      109.58      125.59     14.07 o 
   0  20   7      239.55      210.75     11.29 o 
   1  20   7      253.29      271.70     10.57 o 
   2  20   7      125.09      122.67      9.24 o 
   3  20   7        9.20       25.44      5.44 o 
   4  20   7      231.18      218.97     14.04 o 
   5  20   7      543.79      564.96     17.52 o 
   6  20   7      613.95      578.21     17.85 o 
   7  20   7      124.36      111.19     12.36 o 
   8  20   7        1.31        1.26      4.01 o 
   9  20   7      323.92      354.28     19.48 o 
  10  20   7       59.23       98.53     12.38 o 
  11  20   7        0.03        5.99     11.34 o 
  12  20   7      145.69      206.72     24.23 o 
 -13  21   7       66.40       51.51     20.67 o 
 -12  21   7      137.43      172.18     15.39 o 
 -11  21   7       51.07       69.23     10.09 o 
 -10  21   7       29.19       32.19     10.54 o 
  -9  21   7       81.80       68.59     12.09 o 
  -8  21   7      618.46      645.57     20.82 o 
  -7  21   7      281.83      277.01     12.78 o 
  -6  21   7        6.06        1.78      4.47 o 
  -5  21   7        4.25        3.78      4.58 o 
  -4  21   7      446.67      443.74     15.81 o 
  -3  21   7       38.96       47.10      8.25 o 
  -2  21   7       37.30       52.29      7.64 o 
  -1  21   7        5.33       12.66      7.80 o 
   0  21   7        0.07        3.52      3.82 o 
   1  21   7       50.97       43.58      7.34 o 
   2  21   7       30.61       31.42      6.59 o 
   3  21   7        0.07        0.58      4.99 o 
   4  21   7       52.51       72.79     11.24 o 
   5  21   7       19.23       20.68      5.79 o 
   6  21   7      393.97      356.61     16.81 o 
   7  21   7      454.24      465.32     22.23 o 
   8  21   7      365.36      382.89     20.45 o 
   9  21   7        3.11       23.45      7.26 o 
  10  21   7       93.05       46.04     50.19 o 
  11  21   7       52.77       75.16     13.91 o 
 -12  22   7       20.55       17.79      7.20 o 
 -11  22   7       19.01       13.28      6.24 o 
 -10  22   7        0.03        0.39      6.36 o 
  -9  22   7        0.82       15.71     14.99 o 
  -8  22   7       49.62       40.01      7.72 o 
  -7  22   7        2.96        3.87      6.02 o 
  -6  22   7      182.69      144.79     11.54 o 
  -5  22   7        0.09        0.25      5.45 o 
  -4  22   7       49.34       51.60      9.30 o 
  -3  22   7        9.63       17.15      6.26 o 
  -2  22   7       73.36       75.77     13.25 o 
  -1  22   7       89.40       85.41     12.25 o 
   0  22   7      584.14      540.24     18.01 o 
   1  22   7      356.10      397.04     15.58 o 
   2  22   7       65.71       76.97      8.85 o 
   3  22   7       30.09       34.73      8.13 o 
   4  22   7      199.27      216.99     13.41 o 
   5  22   7      180.41      200.84     13.47 o 
   6  22   7       60.56       47.05      8.60 o 
   7  22   7        0.00       10.30      6.70 o 
   8  22   7      185.62      213.71     20.06 o 
   9  22   7       25.99       23.15     11.14 o 
  10  22   7       73.13       90.96     24.70 o 
 -11  23   7       15.25       14.29      9.57 o 
 -10  23   7       37.33       29.66     10.02 o 
  -9  23   7        6.80       -3.68      5.31 o 
  -8  23   7      154.16      166.99     15.96 o 
  -7  23   7       58.12       96.04     15.86 o 
  -6  23   7       16.31        1.40     10.73 o 
  -5  23   7        0.96        1.19      6.07 o 
  -4  23   7       41.31       71.77      9.03 o 
  -3  23   7       44.03       55.20     10.48 o 
  -2  23   7      269.11      276.09     21.75 o 
  -1  23   7        0.14        7.20      7.32 o 
   0  23   7       43.26       44.80      7.73 o 
   1  23   7        5.45        7.26      5.55 o 
   2  23   7       51.46       41.01      8.03 o 
   3  23   7        5.56       -1.99      7.15 o 
   4  23   7       53.65       56.39      8.76 o 
   5  23   7        0.13       -2.98      5.45 o 
   6  23   7      106.73       79.25      9.99 o 
   7  23   7       29.00       32.86     11.03 o 
   8  23   7       30.70       34.21     11.17 o 
   9  23   7      102.50       95.92     16.44 o 
 -10  24   7        0.41        1.77      7.38 o 
  -9  24   7       54.12       52.25     10.32 o 
  -8  24   7      117.63      129.29     13.46 o 
  -7  24   7       96.82       78.20     13.66 o 
  -6  24   7       15.61       -0.85      7.94 o 
  -5  24   7       59.08       71.66     11.38 o 
  -4  24   7       98.98      128.41     14.84 o 
  -3  24   7      115.92      156.89     18.42 o 
  -2  24   7       13.11       27.02      8.44 o 
  -1  24   7      101.73      117.57     10.24 o 
   0  24   7       31.36       23.69      7.82 o 
   1  24   7       20.40       28.20      7.21 o 
   2  24   7        0.26       -5.40      5.40 o 
   3  24   7        0.66        2.73      5.37 o 
   4  24   7      130.86      129.42     11.42 o 
   5  24   7       29.45       20.55     10.12 o 
   6  24   7      120.49      147.67     18.16 o 
   7  24   7        7.56        8.80      8.72 o 
   8  24   7      148.66      176.18     24.56 o 
  -8  25   7      304.85      326.23     19.09 o 
  -7  25   7      286.09      329.94     38.65 o 
  -6  25   7      112.90      115.18     15.35 o 
  -5  25   7     1101.19     1159.49     30.36 o 
  -4  25   7      310.12      322.05     24.37 o 
  -3  25   7      435.70      430.97     30.49 o 
  -2  25   7       19.35       28.23      9.48 o 
  -1  25   7       98.06       89.41     10.56 o 
   0  25   7      230.55      244.99     15.52 o 
   1  25   7      136.36      131.86     12.28 o 
   2  25   7        6.73       21.14      9.96 o 
   3  25   7       15.52       19.18     11.73 o 
   4  25   7        3.63       -0.13      8.61 o 
   5  25   7      149.61      158.84     18.46 o 
   6  25   7       26.62       43.12     12.59 o 
  -7  26   7       53.51       52.70     17.35 o 
  -6  26   7       46.81       37.96     12.79 o 
  -5  26   7       89.88      119.80     12.24 o 
  -4  26   7      418.01      494.64     19.84 o 
  -3  26   7      227.96      177.85     19.60 o 
  -2  26   7      247.72      275.65     18.40 o 
  -1  26   7       91.51      115.60     11.74 o 
   0  26   7        4.18        2.34      6.76 o 
   1  26   7        1.19        3.04      7.09 o 
   2  26   7       38.18       28.20     11.72 o 
   3  26   7       63.17       69.50     17.70 o 
   4  26   7       19.17       33.66     10.49 o 
   5  26   7       30.16       42.16     11.83 o 
  -4  27   7        2.55       16.59     15.14 o 
  -3  27   7      105.40       94.55     16.39 o 
  -2  27   7       43.89       49.14     14.95 o 
  -1  27   7      466.36      486.89     24.41 o 
   0  27   7       15.47       37.65     13.14 o 
   1  27   7        5.95        4.34     14.15 o 
   2  27   7      204.76      187.03     20.81 o 
 -19   0   8        3.64        7.90     10.12 o 
 -18   0   8      288.61      258.67     28.45 o 
 -17   0   8        2.10        7.65      9.52 o 
 -16   0   8        2.98        1.72      8.39 o 
 -15   0   8        8.41        4.95      8.16 o 
 -14   0   8       21.44       22.26      7.43 o 
 -13   0   8       17.81       11.63     11.95 o 
 -12   0   8       40.84       30.47      8.87 o 
 -11   0   8      175.03      133.51      9.75 o 
 -10   0   8      350.18      299.97     16.07 o 
  -9   0   8      219.71      271.62      7.24 o 
  -8   0   8        2.86        1.64      2.75 o 
  -7   0   8        3.27        6.20      2.58 o 
  -6   0   8      110.55      148.39      6.68 o 
  -5   0   8       23.62       23.75      3.52 o 
  -4   0   8        1.26        1.92      1.96 o 
  -3   0   8     1213.37     1204.92     18.66 o 
  -2   0   8        0.19       -0.09      1.81 o 
  -1   0   8     1227.99     1156.68     18.63 o 
   0   0   8      258.27      239.00      7.50 o 
   1   0   8      122.60      112.19      7.61 o 
   2   0   8      202.74      189.88      7.84 o 
   3   0   8     3345.53     3193.39     51.60 o 
   4   0   8      101.70       92.86      7.13 o 
   5   0   8      177.28      212.10     13.98 o 
   6   0   8        6.44        0.05      5.39 o 
   7   0   8      647.35      585.55     24.21 o 
   8   0   8      182.26      153.97     12.65 o 
   9   0   8      340.88      280.17     39.12 o 
  10   0   8      213.24      222.68     15.92 o 
  11   0   8     1156.41     1042.45     36.37 o 
  12   0   8        0.54       12.52      8.30 o 
  13   0   8      748.86      737.11     31.51 o 
  14   0   8      252.51      255.62     46.47 o 
  15   0   8      310.68      399.01     33.52 o 
  16   0   8      579.66      588.26     42.52 o 
  17   0   8      221.37      217.43     24.93 o 
 -19   1   8      167.00      182.53     18.30 o 
 -18   1   8        3.61       -3.15      7.85 o 
 -17   1   8        0.96        9.17      7.33 o 
 -16   1   8      151.47      154.35     18.51 o 
 -15   1   8       71.85       75.02     11.68 o 
 -14   1   8        1.51        3.32      4.82 o 
 -13   1   8     1882.24     1846.14     34.23 o 
 -12   1   8      532.76      532.04     14.37 o 
 -11   1   8      130.35      124.61      6.75 o 
 -10   1   8      224.17      201.15      6.96 o 
  -9   1   8       66.46       59.65      3.14 o 
  -8   1   8      107.78      112.16      4.72 o 
  -7   1   8      454.31      419.76      8.33 o 
  -6   1   8      277.94      243.77      5.52 o 
  -5   1   8      414.42      429.57      7.27 o 
  -4   1   8      583.45      518.73      8.86 o 
  -3   1   8        0.19        0.90      1.28 o 
  -2   1   8       61.53       48.17      2.52 o 
  -1   1   8      134.31      136.50      4.04 o 
   0   1   8      174.23      153.16      4.43 o 
   1   1   8      622.59      622.78     10.16 o 
   2   1   8      246.50      207.50      7.11 o 
   3   1   8      289.27      303.67      9.68 o 
   4   1   8      830.41      702.26     12.49 o 
   5   1   8       12.35       10.79      4.12 o 
   6   1   8     1006.42      881.50     21.29 o 
   7   1   8       17.63       21.57      6.03 o 
   8   1   8       30.96       32.53      5.59 o 
   9   1   8       38.17       50.97      6.18 o 
  10   1   8      563.68      520.68     17.11 o 
  11   1   8      124.30      139.43      9.53 o 
  12   1   8       88.05      109.76      9.10 o 
  13   1   8      417.44      471.62     15.15 o 
  14   1   8       77.11      117.78     13.14 o 
  15   1   8       48.47       72.60     11.05 o 
  16   1   8       27.75       47.18     24.73 o 
  17   1   8       23.69       59.76     16.04 o 
 -19   2   8        0.25       -0.69      6.97 o 
 -18   2   8       13.87        8.25      7.93 o 
 -17   2   8       43.28       57.58     11.78 o 
 -16   2   8       15.12       27.30      9.16 o 
 -15   2   8       18.00       21.06      5.92 o 
 -14   2   8      332.22      322.70     13.88 o 
 -13   2   8      134.32      129.44      9.28 o 
 -12   2   8      185.24      165.30      9.74 o 
 -11   2   8      873.18      823.50     19.60 o 
 -10   2   8        0.58       -0.29      2.40 o 
  -9   2   8      199.29      178.07      4.96 o 
  -8   2   8      174.78      134.80      5.00 o 
  -7   2   8        3.23        2.55      1.84 o 
  -6   2   8     1058.81     1024.31     13.68 o 
  -5   2   8      461.29      439.03      7.37 o 
  -4   2   8       46.20       60.13      3.14 o 
  -3   2   8        6.84        3.83      1.50 o 
  -2   2   8        0.09       -1.27      1.27 o 
  -1   2   8        0.29       -1.21      1.21 o 
   0   2   8     1593.53     1568.23     15.20 o 
   1   2   8       21.82       18.33      2.47 o 
   2   2   8     1368.05     1321.52     19.87 o 
   3   2   8      389.92      376.70      7.04 o 
   4   2   8      758.36      645.19     11.90 o 
   5   2   8      593.41      550.27     16.08 o 
   6   2   8       38.02       32.02      5.28 o 
   7   2   8      356.54      305.12     12.65 o 
   8   2   8       74.75       72.17      7.08 o 
   9   2   8        0.81       11.19      6.40 o 
  10   2   8       68.47       75.29      7.77 o 
  11   2   8       43.60       66.16      8.51 o 
  12   2   8       16.59       27.78      8.06 o 
  13   2   8       95.32      125.49     11.34 o 
  14   2   8      115.42      114.64     11.09 o 
  15   2   8       16.00       32.00      8.76 o 
  16   2   8       54.21       75.17     11.71 o 
  17   2   8        8.78       38.15      7.30 o 
 -19   3   8       31.05       23.26      9.88 o 
 -18   3   8       38.15       39.89     15.96 o 
 -17   3   8       59.78       45.24     10.79 o 
 -16   3   8        1.70        3.45      4.77 o 
 -15   3   8        3.68       -1.90      4.30 o 
 -14   3   8        3.36        7.28      4.57 o 
 -13   3   8       22.68       19.48      5.18 o 
 -12   3   8       70.54       70.77      7.64 o 
 -11   3   8        5.43        6.30      3.37 o 
 -10   3   8      581.60      597.52     13.01 o 
  -9   3   8     1343.90     1276.15     15.39 o 
  -8   3   8        0.79       -0.27      2.18 o 
  -7   3   8      323.30      246.41      6.15 o 
  -6   3   8      344.82      292.64      6.17 o 
  -5   3   8        0.98        0.62      1.42 o 
  -4   3   8     1183.89     1131.47     12.99 o 
  -3   3   8      508.73      525.22      7.94 o 
  -2   3   8      173.00      159.46      4.39 o 
  -1   3   8     1394.28     1321.84     13.62 o 
   0   3   8     1453.35     1362.99     14.35 o 
   1   3   8     1867.00     1840.76     24.86 o 
   2   3   8      338.96      320.39      6.97 o 
   3   3   8       62.67       64.38      4.98 o 
   4   3   8       48.43       62.13      3.25 o 
   5   3   8      142.09      155.58      8.87 o 
   6   3   8      376.54      363.39     13.18 o 
   7   3   8      542.70      433.70     14.77 o 
   8   3   8      468.97      441.12     15.17 o 
   9   3   8       22.49       29.99      5.05 o 
  10   3   8       94.06       99.83     13.90 o 
  11   3   8        2.73       10.18      5.58 o 
  12   3   8        0.83        7.46      4.74 o 
  13   3   8      527.17      487.63     20.87 o 
  14   3   8      134.02      163.54     10.64 o 
  15   3   8       37.66       60.63     12.33 o 
  16   3   8      431.33      408.64     19.54 o 
  17   3   8       35.90       55.13     12.79 o 
 -19   4   8       41.39       51.08     12.08 o 
 -18   4   8        1.25       -5.72      6.20 o 
 -17   4   8       13.60       16.99      5.69 o 
 -16   4   8       55.81       46.01      7.31 o 
 -15   4   8       41.21       54.29      7.49 o 
 -14   4   8       43.68       59.76      7.49 o 
 -13   4   8      301.89      318.89     13.47 o 
 -12   4   8      487.89      531.76     14.54 o 
 -11   4   8      604.98      575.73     14.84 o 
 -10   4   8      755.20      755.41     16.59 o 
  -9   4   8       58.71       71.73      5.58 o 
  -8   4   8      185.25      215.08      6.96 o 
  -7   4   8      274.75      277.17      7.66 o 
  -6   4   8      139.17      171.83      5.06 o 
  -5   4   8      212.56      237.22      5.40 o 
  -4   4   8       41.32       40.25      2.79 o 
  -3   4   8       31.38       31.85      2.46 o 
  -2   4   8      544.88      529.26      7.94 o 
  -1   4   8        7.95        5.54      1.66 o 
   0   4   8      205.13      216.88      5.39 o 
   1   4   8      398.77      368.71      8.82 o 
   2   4   8        8.22        8.58      1.38 o 
   3   4   8     4558.33     4275.98     40.03 o 
   4   4   8      421.82      423.43     12.15 o 
   5   4   8       50.33       43.72      5.84 o 
   6   4   8      740.22      759.15     19.79 o 
   7   4   8      953.04      907.92     22.13 o 
   8   4   8      596.83      529.72     16.78 o 
   9   4   8       13.70       26.15      5.14 o 
  10   4   8       14.24       13.07      4.88 o 
  11   4   8      151.65      161.66     21.42 o 
  12   4   8      123.41      142.64     11.51 o 
  13   4   8       70.85       99.43     11.50 o 
  14   4   8        0.55        2.33      5.52 o 
  15   4   8      199.15      196.64     13.82 o 
  16   4   8      167.38      193.72     28.63 o 
  17   4   8      119.01      135.75     20.01 o 
 -18   5   8       11.54       13.74      7.50 o 
 -17   5   8       38.52       42.56      7.62 o 
 -16   5   8        7.81        7.08      4.83 o 
 -15   5   8        0.40        1.90      4.30 o 
 -14   5   8       38.26       28.94      6.16 o 
 -13   5   8       36.45       32.79      5.28 o 
 -12   5   8        5.92        2.04      3.31 o 
 -11   5   8        0.36       -1.10      2.91 o 
 -10   5   8      110.73      117.29      7.04 o 
  -9   5   8      176.77      176.71      7.99 o 
  -8   5   8       55.22       64.36      3.09 o 
  -7   5   8       71.27       61.48      4.71 o 
  -6   5   8        1.85        0.00      1.95 o 
  -5   5   8        0.13        0.11      1.93 o 
  -4   5   8     2645.37     2580.55     25.38 o 
  -3   5   8      422.83      440.33      8.22 o 
  -2   5   8      252.86      282.62      6.55 o 
  -1   5   8     2320.59     2225.79     22.74 o 
   0   5   8       37.76       38.57      3.56 o 
   1   5   8     1206.57     1108.53     15.85 o 
   2   5   8       83.03       68.67      2.64 o 
   3   5   8      274.01      232.82      7.02 o 
   4   5   8      146.99      137.16      7.73 o 
   5   5   8       21.48       23.73      5.53 o 
   6   5   8      547.11      552.47     16.62 o 
   7   5   8      929.28      774.90     23.46 o 
   8   5   8      371.85      333.52     15.18 o 
   9   5   8        2.40        3.62      4.42 o 
  10   5   8      179.35      166.26     13.53 o 
  11   5   8        0.62       17.25     10.67 o 
  12   5   8       49.94       50.50     10.18 o 
  13   5   8      182.64      148.69     13.36 o 
  14   5   8       25.82       31.70      7.11 o 
  15   5   8      172.13      185.87     13.65 o 
  16   5   8       23.00       28.93     10.02 o 
 -18   6   8       19.82       16.06      6.32 o 
 -17   6   8      144.43      182.11     12.34 o 
 -16   6   8        0.71        3.29      4.69 o 
 -15   6   8        5.19        8.47      4.92 o 
 -14   6   8       23.20       18.38      5.48 o 
 -13   6   8      186.50      180.96      9.31 o 
 -12   6   8      312.96      299.10     12.03 o 
 -11   6   8       30.52       38.95      5.18 o 
 -10   6   8       14.34       18.63      3.98 o 
  -9   6   8       20.29       28.11      4.25 o 
  -8   6   8      265.07      282.10      7.10 o 
  -7   6   8       46.69       47.80      3.38 o 
  -6   6   8      150.97      149.72      6.24 o 
  -5   6   8       39.89       34.78      3.32 o 
  -4   6   8      145.27      136.15      5.54 o 
  -3   6   8      225.73      212.42      6.64 o 
  -2   6   8      950.69      924.22     14.77 o 
  -1   6   8     2410.29     2169.35     25.80 o 
   0   6   8     2915.43     2704.67     31.32 o 
   1   6   8      166.05      150.54      3.96 o 
   2   6   8      471.43      387.29      7.21 o 
   3   6   8      252.67      214.34      6.37 o 
   4   6   8       12.32        4.54      3.66 o 
   5   6   8       67.75       66.60      6.93 o 
   6   6   8       70.75       51.97      9.07 o 
   7   6   8      127.88      108.09      9.08 o 
   8   6   8       68.94       59.90      7.81 o 
   9   6   8       12.30       15.72      5.33 o 
  10   6   8        6.85       12.58      5.11 o 
  11   6   8       74.29       81.00     11.86 o 
  12   6   8       31.63       34.65      7.04 o 
  13   6   8       24.55       92.51     18.36 o 
  14   6   8       49.02       72.97     11.98 o 
  15   6   8       92.71      115.58     11.86 o 
  16   6   8       51.60       41.95     20.88 o 
 -18   7   8       37.71       42.38      8.17 o 
 -17   7   8      167.74      213.44     13.20 o 
 -16   7   8       14.49       13.29      5.80 o 
 -15   7   8       97.96       91.06      9.34 o 
 -14   7   8        3.68        3.90      3.96 o 
 -13   7   8       12.73        6.35      3.90 o 
 -12   7   8       67.52       82.28      6.77 o 
 -11   7   8      136.72      129.43      7.78 o 
 -10   7   8      614.96      630.75     15.44 o 
  -9   7   8        9.09        9.69      3.39 o 
  -8   7   8      418.87      423.76     11.13 o 
  -7   7   8      155.03      174.93      6.44 o 
  -6   7   8      216.87      224.20      6.18 o 
  -5   7   8      163.30      184.86      7.66 o 
  -4   7   8      921.90      824.66     13.80 o 
  -3   7   8      583.20      589.40     12.81 o 
  -2   7   8     1739.27     1701.45     24.27 o 
  -1   7   8      753.71      707.19     12.74 o 
   0   7   8      497.18      468.08      7.39 o 
   1   7   8      449.18      424.75      7.90 o 
   2   7   8       37.18       36.05      2.35 o 
   3   7   8      206.72      179.71      8.63 o 
   4   7   8      844.67      767.96     18.27 o 
   5   7   8      231.32      206.57     10.41 o 
   6   7   8     1694.91     1529.37     35.36 o 
   7   7   8      409.51      322.80     15.16 o 
   8   7   8      238.45      209.94     12.52 o 
   9   7   8       55.17       68.01      8.69 o 
  10   7   8      501.90      483.74     17.41 o 
  11   7   8      195.69      196.51     13.10 o 
  12   7   8      360.26      399.99     23.14 o 
  13   7   8      152.76      169.78     13.51 o 
  14   7   8      864.22      867.01     42.23 o 
  15   7   8      228.07      247.36     32.61 o 
  16   7   8       59.08       77.92     11.52 o 
 -18   8   8       18.25        5.89      6.26 o 
 -17   8   8        8.04       26.54      6.95 o 
 -16   8   8        3.31        6.81      5.11 o 
 -15   8   8       11.59       12.05      5.28 o 
 -14   8   8      115.80      107.42      9.30 o 
 -13   8   8        0.03       -3.20      3.20 o 
 -12   8   8       36.20       42.48      5.56 o 
 -11   8   8       21.11       26.39      4.64 o 
 -10   8   8       48.29       48.73      5.35 o 
  -9   8   8       52.33       55.54      5.42 o 
  -8   8   8       10.41       17.33      3.46 o 
  -7   8   8      156.42      139.06      6.33 o 
  -6   8   8      651.10      562.78      8.35 o 
  -5   8   8       22.61       13.69      2.93 o 
  -4   8   8     2110.23     1907.06     22.20 o 
  -3   8   8      524.81      501.83     10.70 o 
  -2   8   8     2298.43     2133.38     25.30 o 
  -1   8   8     1447.38     1287.09     15.68 o 
   0   8   8      993.11      974.81     12.60 o 
   1   8   8     1073.12      954.81     13.66 o 
   2   8   8      227.94      190.45      7.80 o 
   3   8   8     1576.47     1435.15     26.45 o 
   4   8   8      112.45       93.47      6.81 o 
   5   8   8      272.03      255.98     10.53 o 
   6   8   8        0.74        7.57      7.24 o 
   7   8   8       18.57       23.72      6.16 o 
   8   8   8       13.73       26.92      5.31 o 
   9   8   8     1390.08     1182.52     28.57 o 
  10   8   8      134.66      148.34     10.25 o 
  11   8   8      515.30      502.82     20.80 o 
  12   8   8      193.73      200.46     13.55 o 
  13   8   8      166.14      179.33     13.52 o 
  14   8   8       15.64       52.45     12.09 o 
  15   8   8      201.81      216.69     18.80 o 
  16   8   8       21.29       18.56      7.82 o 
 -18   9   8        1.39        5.90      5.69 o 
 -17   9   8        9.03        5.33      5.53 o 
 -16   9   8        0.09        7.41      5.17 o 
 -15   9   8        2.28        4.81      5.49 o 
 -14   9   8        0.15       -2.09      4.97 o 
 -13   9   8       38.72       35.01      6.50 o 
 -12   9   8      175.32      177.06      9.18 o 
 -11   9   8        3.69        4.23      3.11 o 
 -10   9   8       31.83       31.61      4.85 o 
  -9   9   8      116.63      112.59      6.59 o 
  -8   9   8       11.75       10.00      3.11 o 
  -7   9   8      178.59      168.44      7.33 o 
  -6   9   8       50.99       51.96      4.35 o 
  -5   9   8      279.99      262.62      6.21 o 
  -4   9   8      165.96      203.25      6.26 o 
  -3   9   8      276.93      275.86      6.10 o 
  -2   9   8       91.17       88.81      4.31 o 
  -1   9   8      540.62      531.99      8.88 o 
   0   9   8       72.76       66.23      4.63 o 
   1   9   8      807.74      753.64     16.52 o 
   2   9   8      188.69      171.02      6.98 o 
   3   9   8      129.89      127.41      9.30 o 
   4   9   8      262.73      223.09      9.72 o 
   5   9   8      148.24      132.16      7.28 o 
   6   9   8      301.95      279.30     12.31 o 
   7   9   8      536.86      498.62     17.03 o 
   8   9   8        0.03        8.63      4.03 o 
   9   9   8        8.28       14.29      7.05 o 
  10   9   8      356.74      351.26     15.15 o 
  11   9   8       11.74       35.40      7.55 o 
  12   9   8        0.07        8.00      5.71 o 
  13   9   8        2.05       10.54      5.66 o 
  14   9   8       75.70      102.67     18.33 o 
  15   9   8        3.24       28.40      9.75 o 
  16   9   8        4.03       26.54     10.76 o 
 -17  10   8      220.57      253.09     14.30 o 
 -16  10   8        3.80        1.17      4.97 o 
 -15  10   8       26.49       21.35      6.03 o 
 -14  10   8       57.45       60.32     11.91 o 
 -13  10   8      170.20      191.59     11.50 o 
 -12  10   8      171.86      191.66      9.59 o 
 -11  10   8       45.19       33.67      5.24 o 
 -10  10   8        0.42       -2.68      2.74 o 
  -9  10   8       13.80       15.95      3.75 o 
  -8  10   8      160.34      167.93      8.56 o 
  -7  10   8      149.51      112.99      6.60 o 
  -6  10   8       19.85       28.73      4.11 o 
  -5  10   8       19.77        7.26      2.80 o 
  -4  10   8      589.33      572.99     11.40 o 
  -3  10   8       43.41       35.23      2.83 o 
  -2  10   8      443.37      432.65      9.04 o 
  -1  10   8     2256.24     2134.93     30.28 o 
   0  10   8       20.40       30.23      4.38 o 
   1  10   8      105.49      106.59      7.46 o 
   2  10   8      632.22      605.93     15.04 o 
   3  10   8        3.70        4.52      2.91 o 
   4  10   8       80.70      101.16      6.43 o 
   5  10   8      404.03      379.55     15.16 o 
   6  10   8      299.59      327.57     15.31 o 
   7  10   8       86.01       90.76      8.32 o 
   8  10   8        4.17       13.10      5.90 o 
   9  10   8      493.83      454.85     17.03 o 
  10  10   8        7.81       22.85      8.63 o 
  11  10   8       55.25       53.03      9.05 o 
  13  10   8      110.80      115.64     11.36 o 
  14  10   8        3.70       20.94      5.42 o 
  15  10   8       11.22       29.23     14.25 o 
 -17  11   8       34.80       39.31      8.33 o 
 -16  11   8       22.92       15.25      7.08 o 
 -15  11   8        6.63        6.33      5.50 o 
 -14  11   8       34.99       18.09      6.11 o 
 -13  11   8        1.23        2.14      4.50 o 
 -12  11   8       26.14       23.85      5.72 o 
 -11  11   8       10.90        9.61      3.99 o 
 -10  11   8      231.59      231.03     11.45 o 
  -9  11   8        3.72        1.55      2.76 o 
  -8  11   8      575.87      561.55     15.53 o 
  -7  11   8      168.09      160.76      7.74 o 
  -6  11   8       41.71       38.39      4.16 o 
  -5  11   8        3.45        0.12      2.48 o 
  -4  11   8      493.04      489.23     10.68 o 
  -3  11   8        0.68       -2.35      2.35 o 
  -2  11   8      476.59      473.09     10.52 o 
  -1  11   8      319.02      293.50     11.03 o 
   0  11   8      114.27      101.17      7.47 o 
   1  11   8     1309.67     1148.49     21.84 o 
   2  11   8      771.31      731.52     16.85 o 
   3  11   8       57.12       73.23      6.48 o 
   4  11   8      201.72      218.84     10.26 o 
   5  11   8       94.98       95.84      7.64 o 
   6  11   8        5.51        7.93      3.03 o 
   7  11   8      159.99      182.34     13.37 o 
   8  11   8        7.22       20.19      4.79 o 
   9  11   8        7.84       12.64      5.87 o 
  10  11   8      700.13      753.63     40.96 o 
  11  11   8      245.59      279.51     18.59 o 
  12  11   8       27.30       42.70      7.52 o 
  13  11   8      156.00      185.90     11.68 o 
  14  11   8      248.66      265.23     15.90 o 
  15  11   8       64.27       50.71     11.34 o 
 -17  12   8       61.16       46.21     10.77 o 
 -16  12   8      186.99      199.79     12.60 o 
 -15  12   8        9.78        4.01      5.26 o 
 -14  12   8       38.78       42.50      7.28 o 
 -13  12   8      148.19      135.67     19.11 o 
 -12  12   8      191.50      178.43     13.33 o 
 -11  12   8      106.89      108.29     10.72 o 
 -10  12   8       10.70       11.56      5.25 o 
  -9  12   8      191.63      190.55      9.58 o 
  -8  12   8       16.43       18.26      4.57 o 
  -7  12   8      750.21      760.29     16.50 o 
  -6  12   8     1508.17     1558.38     22.94 o 
  -5  12   8       51.74       58.42      5.87 o 
  -4  12   8        0.76       -0.08      2.50 o 
  -3  12   8       43.38       31.94      4.03 o 
  -2  12   8       22.23       22.53      3.36 o 
  -1  12   8        4.53        8.98      3.22 o 
   0  12   8     1319.20     1243.73     21.07 o 
   1  12   8      149.64      146.82      7.06 o 
   2  12   8        8.46        7.81      4.88 o 
   3  12   8     1264.32     1266.96     21.71 o 
   4  12   8       30.92       20.19      9.46 o 
   5  12   8      456.48      407.86     15.87 o 
   6  12   8      833.91      681.69     17.04 o 
   7  12   8        5.62       10.78      4.23 o 
   8  12   8       38.27       39.79      7.12 o 
   9  12   8      247.73      259.15     11.88 o 
  10  12   8        3.26       19.60      6.44 o 
  11  12   8       97.48      110.04     10.33 o 
  12  12   8      218.58      219.94     12.85 o 
  13  12   8       29.79       44.29      7.37 o 
  14  12   8        1.35       40.60     11.18 o 
  15  12   8       11.93       41.28     14.40 o 
 -16  13   8       27.62       16.48     12.53 o 
 -15  13   8       35.73       37.31      8.92 o 
 -14  13   8       40.44       44.24      9.17 o 
 -13  13   8       73.12       49.35      9.00 o 
 -12  13   8       59.78       65.02     10.40 o 
 -11  13   8        1.31       -4.17      4.56 o 
 -10  13   8       58.11       46.04      8.36 o 
  -9  13   8        6.18        8.83      4.29 o 
  -8  13   8      126.70      105.02      7.83 o 
  -7  13   8       63.16       55.99      6.26 o 
  -6  13   8      288.60      287.51      9.47 o 
  -5  13   8      724.88      671.61     14.19 o 
  -4  13   8      194.46      154.22      7.21 o 
  -3  13   8      103.91       90.60      5.72 o 
  -2  13   8        8.09       11.03      3.08 o 
  -1  13   8      538.06      509.25     13.72 o 
   0  13   8      740.84      651.07     14.70 o 
   1  13   8       40.76       45.07      6.48 o 
   2  13   8        3.35        7.01      2.87 o 
   3  13   8      275.51      280.45     10.60 o 
   4  13   8      160.61      171.34      8.46 o 
   5  13   8      158.07      161.98     14.14 o 
   6  13   8      373.01      352.93     17.70 o 
   7  13   8        1.77        9.97      5.68 o 
   8  13   8       54.51       58.38      6.15 o 
   9  13   8      439.78      445.34     15.57 o 
  10  13   8      230.40      241.63     14.67 o 
  11  13   8       20.61       34.83      6.85 o 
  12  13   8        2.74       10.72      5.27 o 
  13  13   8        5.17       14.03      9.04 o 
  14  13   8       57.22      107.66     17.83 o 
 -16  14   8       14.66        7.80      7.21 o 
 -15  14   8       28.07       23.86      7.99 o 
 -14  14   8       23.64       19.42      7.47 o 
 -13  14   8       72.00       77.61     10.65 o 
 -12  14   8        3.69        4.26      6.02 o 
 -11  14   8       35.94       37.12      8.16 o 
 -10  14   8      169.56      173.50     13.01 o 
  -9  14   8       91.42       93.96      9.09 o 
  -8  14   8       56.45       57.66      6.59 o 
  -7  14   8       72.65       69.58      6.06 o 
  -6  14   8      414.84      413.92     11.36 o 
  -5  14   8        6.22        9.02      3.35 o 
  -4  14   8      429.67      386.93     10.84 o 
  -3  14   8       64.44       58.49      5.04 o 
  -2  14   8        2.04       12.98      8.40 o 
  -1  14   8       16.16       14.45      4.22 o 
   0  14   8       18.75       20.01      3.84 o 
   1  14   8     1067.19     1054.01     19.85 o 
   2  14   8     1453.99     1393.72     23.54 o 
   3  14   8      713.93      658.20     15.94 o 
   4  14   8        3.06       16.19      6.78 o 
   5  14   8      476.32      438.18     25.51 o 
   6  14   8       98.44      116.72     10.30 o 
   7  14   8      212.71      239.90     14.14 o 
   8  14   8       12.93       24.44      6.14 o 
   9  14   8       14.41       14.03      6.61 o 
  10  14   8       35.99       63.79     11.52 o 
  11  14   8       38.31       46.01      7.80 o 
  12  14   8       20.68       34.49      7.05 o 
  13  14   8      276.43      311.49     15.42 o 
  14  14   8       47.75       78.23     13.04 o 
 -16  15   8      109.00       77.81     13.67 o 
 -15  15   8      302.93      297.63     17.91 o 
 -14  15   8       25.54       41.08      8.97 o 
 -13  15   8      193.73      210.71     15.07 o 
 -12  15   8       51.52       50.98      9.41 o 
 -11  15   8      244.49      265.92     16.05 o 
 -10  15   8       28.29       30.88      7.74 o 
  -9  15   8      111.31      119.65     10.12 o 
  -8  15   8        4.73        0.52      4.58 o 
  -7  15   8     1119.99     1021.83     20.44 o 
  -6  15   8      288.37      286.23     10.36 o 
  -5  15   8      122.47       97.35      6.25 o 
  -4  15   8      523.52      529.14     16.73 o 
  -3  15   8       68.04       63.74      5.73 o 
  -2  15   8       42.23       49.69      5.38 o 
  -1  15   8      324.43      313.95     16.80 o 
   0  15   8     1081.31     1021.87     19.75 o 
   1  15   8        9.81        9.75      3.46 o 
   2  15   8      550.35      523.28     13.65 o 
   3  15   8       45.18      109.25     12.26 o 
   4  15   8       21.89       56.15      8.55 o 
   5  15   8        6.45       16.67      4.07 o 
   6  15   8      124.19      122.83     15.84 o 
   7  15   8       19.66       21.59      4.77 o 
   8  15   8      507.30      512.62     18.48 o 
   9  15   8       17.67       21.28      6.39 o 
  10  15   8        3.72       19.78     14.80 o 
  11  15   8       48.39       59.94     10.74 o 
  12  15   8       92.39      115.40     17.03 o 
  13  15   8      185.65      224.14     13.24 o 
  14  15   8       19.39       59.37     16.38 o 
 -15  16   8        0.63        8.78      6.50 o 
 -14  16   8       35.11       44.60     12.68 o 
 -13  16   8        4.50        9.32      6.80 o 
 -12  16   8        0.03        2.82      5.70 o 
 -11  16   8      203.70      216.13     15.05 o 
 -10  16   8      146.55      138.04     11.14 o 
  -9  16   8       57.11       42.58      7.54 o 
  -8  16   8        4.66       13.96      8.53 o 
  -7  16   8      328.83      334.89     12.95 o 
  -6  16   8        9.68       12.55      4.40 o 
  -5  16   8       12.73       14.49      4.03 o 
  -4  16   8        0.01        1.78      3.24 o 
  -3  16   8      310.23      283.32     12.76 o 
  -2  16   8      126.87      135.44      8.04 o 
  -1  16   8      535.47      455.39     13.81 o 
   0  16   8       21.17       27.96      4.49 o 
   1  16   8      184.78      165.63      9.01 o 
   2  16   8        8.69       13.64      4.59 o 
   3  16   8      278.54      247.59     11.62 o 
   4  16   8        3.13        3.50      3.62 o 
   5  16   8       13.21       19.06      7.52 o 
   6  16   8      150.86      163.88     14.43 o 
   7  16   8      839.42      774.43     26.04 o 
   8  16   8       82.74       95.04      9.01 o 
   9  16   8      155.53      145.77     13.25 o 
  10  16   8       34.14       41.13      8.91 o 
  11  16   8       64.19       71.23     10.23 o 
  12  16   8        7.45       22.37      6.93 o 
  13  16   8      230.34      314.58     28.41 o 
 -14  17   8       28.76       33.93      8.90 o 
 -13  17   8       16.99       11.83      6.84 o 
 -12  17   8        0.35       -3.73      5.59 o 
 -11  17   8       59.34       46.99      9.24 o 
 -10  17   8       60.00       62.07      8.32 o 
  -9  17   8       24.13       23.02      7.04 o 
  -8  17   8        6.26        3.30      4.71 o 
  -7  17   8      122.36      122.46      8.93 o 
  -6  17   8      204.23      177.43      9.15 o 
  -5  17   8       27.01       22.48      4.70 o 
  -4  17   8       60.94       45.17      6.26 o 
  -3  17   8       43.47       38.08      5.19 o 
  -2  17   8        1.71        5.11      4.68 o 
  -1  17   8        4.96        6.81      5.51 o 
   0  17   8        6.27       17.75      4.73 o 
   1  17   8       37.16       41.63      6.30 o 
   2  17   8       89.50       93.28      7.31 o 
   3  17   8       56.99       75.43      9.02 o 
   4  17   8       45.73       48.53      7.65 o 
   5  17   8       43.59       64.14      7.75 o 
   6  17   8       20.13       20.21      4.01 o 
   7  17   8       37.42       43.53      8.51 o 
   8  17   8       15.46       38.05     12.30 o 
   9  17   8        7.11       17.42      6.99 o 
  10  17   8       55.28       60.91     12.72 o 
  11  17   8        4.65       23.97      6.80 o 
  12  17   8       12.96       18.70      6.71 o 
 -14  18   8      199.19      196.10     15.55 o 
 -13  18   8        3.15        3.41      5.99 o 
 -12  18   8       20.25       32.01      8.41 o 
 -11  18   8      390.85      413.53     20.00 o 
 -10  18   8       26.81       17.34      7.11 o 
  -9  18   8       12.81        2.96      5.84 o 
  -8  18   8       40.15       38.63      7.20 o 
  -7  18   8       19.65        6.04      4.72 o 
  -6  18   8       45.56       48.37      6.78 o 
  -5  18   8       49.76       35.72      7.33 o 
  -4  18   8       18.56       27.01      5.80 o 
  -3  18   8      152.63      152.20      9.73 o 
  -2  18   8        0.01       28.05     11.33 o 
  -1  18   8      165.75      167.80     10.79 o 
   0  18   8       70.66       64.45      7.00 o 
   1  18   8      206.56      212.69     15.81 o 
   2  18   8        3.89        6.36      3.44 o 
   3  18   8       11.05       17.89      7.05 o 
   4  18   8        2.00       15.58      7.13 o 
   5  18   8       40.07       55.32      6.44 o 
   6  18   8       77.54       92.72     10.45 o 
   7  18   8       46.66       26.09     11.56 o 
   8  18   8      215.13      245.58     17.44 o 
   9  18   8        3.33       10.74      6.08 o 
  10  18   8        4.15       22.63      7.17 o 
  11  18   8      102.05      121.36     13.82 o 
  12  18   8        0.51       20.00      6.99 o 
 -13  19   8      402.13      463.97     24.08 o 
 -12  19   8       11.92       11.50      8.65 o 
 -11  19   8        7.34        6.10      7.65 o 
 -10  19   8       13.11       19.31      8.29 o 
  -9  19   8       61.17       73.42     10.74 o 
  -8  19   8        0.35       -0.14      5.55 o 
  -7  19   8      326.10      359.60     27.33 o 
  -6  19   8      115.62      119.61      9.19 o 
  -5  19   8      215.58      195.67      9.79 o 
  -4  19   8      283.50      260.54     12.16 o 
  -3  19   8      109.54       97.16      8.50 o 
  -2  19   8        4.30       19.82      6.32 o 
  -1  19   8        0.02        5.95      4.60 o 
   0  19   8        7.10       19.81      5.05 o 
   1  19   8       77.41       94.63      8.87 o 
   2  19   8      582.75      566.81     17.14 o 
   3  19   8      152.43      175.25     12.43 o 
   4  19   8      171.53      192.66     14.43 o 
   5  19   8      291.45      281.27     12.47 o 
   6  19   8       41.45       49.75      8.79 o 
   7  19   8      244.90      276.22     17.15 o 
   8  19   8      111.88       87.99     16.51 o 
   9  19   8       83.48       79.43     11.33 o 
  10  19   8       83.68       86.68     14.79 o 
  11  19   8       50.58       52.35     10.17 o 
 -12  20   8      125.12      120.09     15.62 o 
 -11  20   8      134.95      137.87     15.55 o 
 -10  20   8       28.34       32.12      8.97 o 
  -9  20   8       66.66       78.44     14.68 o 
  -8  20   8       87.63       95.20     11.05 o 
  -7  20   8      196.56      171.39     10.99 o 
  -6  20   8       81.95       93.55      8.49 o 
  -5  20   8      213.72      224.72     11.78 o 
  -4  20   8      487.65      485.43     18.99 o 
  -3  20   8       89.79       95.27      8.62 o 
  -2  20   8        0.10        7.64      5.30 o 
  -1  20   8      128.38      140.93     10.63 o 
   0  20   8      120.03      133.21     14.61 o 
   1  20   8      380.26      419.57     16.01 o 
   2  20   8        7.50       10.46      5.76 o 
   3  20   8       11.75       31.97      8.91 o 
   4  20   8       63.42       62.72      7.90 o 
   5  20   8      353.28      327.79     16.15 o 
   6  20   8      785.26      736.15     24.41 o 
   7  20   8      464.43      436.07     21.88 o 
   8  20   8      138.00      151.81     18.22 o 
   9  20   8      194.88      185.84     20.39 o 
  10  20   8       22.15       33.04      8.25 o 
 -12  21   8        0.06       -8.36      8.36 o 
 -11  21   8        0.90        1.34      7.60 o 
 -10  21   8        8.90        1.98      7.75 o 
  -9  21   8       20.29       15.28      6.72 o 
  -8  21   8        0.11        0.69      6.37 o 
  -7  21   8        0.58       -4.35      4.35 o 
  -6  21   8       41.00       52.50      9.79 o 
  -5  21   8       43.53       56.59      8.43 o 
  -4  21   8      236.28      262.78     13.65 o 
  -3  21   8       56.89       60.86      8.54 o 
  -2  21   8       55.10       50.65     13.22 o 
  -1  21   8     1319.10     1316.81     30.43 o 
   0  21   8        0.55       -0.04      5.43 o 
   1  21   8       90.80      104.83      9.60 o 
   2  21   8        2.67        9.70      8.78 o 
   3  21   8       69.97      101.00     11.96 o 
   4  21   8       37.77       54.27     10.43 o 
   5  21   8       23.94       27.31     14.78 o 
   6  21   8       44.16       69.10     12.08 o 
   7  21   8       38.71       34.16      9.15 o 
   8  21   8        2.57        6.13      8.35 o 
   9  21   8       63.19       87.13     15.32 o 
  10  21   8       66.87      109.52     15.95 o 
 -11  22   8        7.93       17.55     13.04 o 
 -10  22   8       28.61       57.30     16.45 o 
  -9  22   8       60.13       49.60     11.53 o 
  -8  22   8      308.25      281.37     18.99 o 
  -7  22   8       75.37       71.31     10.78 o 
  -6  22   8      106.47      136.07     16.20 o 
  -5  22   8      246.89      274.12     25.43 o 
  -4  22   8       45.24       34.87      7.43 o 
  -3  22   8       48.12       54.53      8.17 o 
  -2  22   8       21.93       23.45     13.39 o 
  -1  22   8      218.82      216.43     13.32 o 
   0  22   8       92.77      105.13     10.12 o 
   1  22   8       39.08       49.30     13.69 o 
   2  22   8        3.18        7.39      7.29 o 
   3  22   8      399.68      397.22     23.47 o 
   4  22   8       36.06       50.07      8.46 o 
   5  22   8        0.91        9.74      7.61 o 
   6  22   8       78.96       97.84     11.01 o 
   7  22   8        6.94        6.02      8.21 o 
   8  22   8      269.09      305.38     19.03 o 
   9  22   8       10.16       50.36     20.77 o 
  -9  23   8       13.87       -1.92      8.31 o 
  -8  23   8       53.68       96.04     32.93 o 
  -7  23   8       30.35       36.09      8.72 o 
  -6  23   8      362.87      366.50     19.69 o 
  -5  23   8        9.19       11.15      7.90 o 
  -4  23   8      520.42      545.37     20.32 o 
  -3  23   8       95.17      105.67     10.31 o 
  -2  23   8      778.96      767.52     29.02 o 
  -1  23   8        6.04       -3.65      5.84 o 
   0  23   8       41.07       30.54     11.32 o 
   1  23   8       14.06       10.35      6.12 o 
   2  23   8       26.01       53.81     13.14 o 
   3  23   8       36.13       39.25      9.31 o 
   4  23   8      166.87      200.12     13.30 o 
   5  23   8      125.47      147.66     13.46 o 
   6  23   8       40.73       45.42      8.86 o 
   7  23   8       76.95       73.57     11.93 o 
  -8  24   8       74.78       50.98     18.26 o 
  -7  24   8       16.39        8.63     11.46 o 
  -6  24   8      108.08      118.49     15.67 o 
  -5  24   8       65.40       75.02     13.39 o 
  -4  24   8      771.41      791.39     25.07 o 
  -3  24   8       42.88       41.46     10.62 o 
  -2  24   8      235.57      235.57     25.96 o 
  -1  24   8       80.02       81.63     12.50 o 
   0  24   8        2.29        5.01      8.45 o 
   1  24   8       12.08       12.57      8.04 o 
   2  24   8        1.74       10.76     13.51 o 
   3  24   8      245.11      279.69     25.09 o 
   4  24   8       39.99       43.61      8.12 o 
   5  24   8       48.68       54.55      8.52 o 
   6  24   8       21.73       38.84     41.15 o 
  -6  25   8       93.48      111.84     12.89 o 
  -5  25   8      486.25      555.18     24.97 o 
  -4  25   8      159.46      210.49     17.38 o 
  -3  25   8      115.71      141.76     19.17 o 
  -2  25   8       12.46       28.72      9.07 o 
  -1  25   8       29.29       40.59     12.86 o 
   0  25   8       31.76       43.10     12.46 o 
   1  25   8       22.10       33.43     15.03 o 
   2  25   8       28.28       35.70      9.56 o 
   3  25   8       57.12       45.07     12.17 o 
   4  25   8        0.31        5.01      5.70 o 
  -3  26   8       18.37       25.76      8.42 o 
  -2  26   8       58.37       64.24      9.89 o 
  -1  26   8      375.46      396.18     19.39 o 
   0  26   8      145.68      156.86     16.63 o 
   1  26   8       89.44       86.57     11.06 o 
 -18   1   9       82.58       95.43     14.71 o 
 -17   1   9       33.85       19.91      9.04 o 
 -16   1   9       11.80        7.15      7.48 o 
 -15   1   9      113.38      137.93     12.73 o 
 -14   1   9        0.05        3.79      4.64 o 
 -13   1   9      279.80      254.67     13.91 o 
 -12   1   9      352.33      338.30     13.14 o 
 -11   1   9        5.47        2.35      3.45 o 
 -10   1   9      105.65       61.91      6.11 o 
  -9   1   9      160.30      165.41      6.93 o 
  -8   1   9      216.98      166.97      8.62 o 
  -7   1   9     1549.78     1397.15     17.61 o 
  -6   1   9      153.42      126.31      4.46 o 
  -5   1   9      539.57      478.15      8.19 o 
  -4   1   9       16.71        5.27      1.56 o 
  -3   1   9      424.50      409.39      7.15 o 
  -2   1   9      276.93      272.10      5.91 o 
  -1   1   9      508.52      459.11      8.05 o 
   0   1   9      290.25      258.50      6.87 o 
   1   1   9      451.25      405.67      9.81 o 
   2   1   9       84.04       71.67      6.24 o 
   3   1   9     1403.55     1239.57     18.06 o 
   4   1   9      186.23      177.60      9.65 o 
   5   1   9      536.66      495.33     15.91 o 
   6   1   9        3.30        9.62      5.39 o 
   7   1   9       57.81       57.62      6.77 o 
   8   1   9      138.64      141.51     11.92 o 
   9   1   9       14.89       23.48      5.06 o 
  10   1   9      150.89      166.92     10.33 o 
  11   1   9        0.63       15.71      5.59 o 
  12   1   9      102.79       97.43      8.70 o 
  13   1   9      244.07      240.15     18.20 o 
  14   1   9        4.32       24.93      7.87 o 
  15   1   9        0.98       -8.80     11.22 o 
  16   1   9       57.04       59.72     14.00 o 
 -18   2   9        4.45        2.91      7.26 o 
 -17   2   9        3.42        6.96      6.78 o 
 -16   2   9       68.25       84.06     12.87 o 
 -15   2   9       10.13       13.99      5.95 o 
 -14   2   9        4.01        0.94      4.70 o 
 -13   2   9       66.15       76.41      8.00 o 
 -12   2   9      365.24      364.87     14.32 o 
 -11   2   9        0.08       -0.05      3.15 o 
 -10   2   9       24.81       18.31      3.59 o 
  -9   2   9       28.99       14.85      3.51 o 
  -8   2   9      167.68      174.13      6.97 o 
  -7   2   9        4.54        1.64      2.22 o 
  -6   2   9       99.50       73.99      3.70 o 
  -5   2   9      133.42      135.32      4.54 o 
  -4   2   9        0.16        0.76      1.37 o 
  -3   2   9       29.16       40.49      2.84 o 
  -2   2   9      477.05      451.21      7.59 o 
  -1   2   9      101.34       93.93      3.92 o 
   0   2   9      334.66      317.06      8.70 o 
   1   2   9       66.55       75.83      4.85 o 
   2   2   9      582.29      567.27     14.95 o 
   3   2   9      348.29      333.75      8.03 o 
   4   2   9      383.82      354.43     13.42 o 
   5   2   9      537.05      502.85     16.24 o 
   6   2   9      613.53      584.94     17.64 o 
   7   2   9      395.22      375.39     14.16 o 
   8   2   9       11.02       16.36      5.47 o 
   9   2   9      159.61      154.74      9.51 o 
  10   2   9      362.67      340.50     14.52 o 
  11   2   9        0.54       12.01      7.69 o 
  12   2   9       24.28       51.87      7.31 o 
  13   2   9      353.78      368.41     18.32 o 
  14   2   9      177.98      206.61     14.04 o 
  15   2   9      382.46      434.07     27.90 o 
  16   2   9       15.72       81.34     14.80 o 
 -18   3   9       41.43       59.68     12.37 o 
 -17   3   9       19.44       21.67     14.57 o 
 -16   3   9       13.52       12.97      6.25 o 
 -15   3   9      353.64      368.52     17.70 o 
 -14   3   9      165.67      197.81     11.56 o 
 -13   3   9      349.30      391.22     15.35 o 
 -12   3   9     1082.43     1027.20     24.46 o 
 -11   3   9      128.09      109.52      8.39 o 
 -10   3   9      176.05      157.52      7.15 o 
  -9   3   9      228.02      213.33      7.98 o 
  -8   3   9       24.29       31.05      3.83 o 
  -7   3   9       29.47       36.79      3.92 o 
  -6   3   9      243.61      302.87      7.93 o
[truncated: 131,552 more chars]
